# Supplementary material for: North Atlantic surface ocean warming and salinization in response to middle Eocene greenhouse warming
Source: Sci Adv. 2023 Jan 25;9(4):eabq0110. doi: 10.1126/sciadv.abq0110 (PMC9876553; doi:10.1126/sciadv.abq0110)
Supplement: Supplementary file 2 — Data S1 to S4 [file sciadv.abq0110_data_s1_to_s4.zip]

Archive with 1 entries (1 files):
- sciadv.abq0110_data_s1_to_s4.xlsx
