# Supplementary material for: North Atlantic surface ocean warming and salinization in response to middle Eocene greenhouse warming
Source: Sci Adv. 2023 Jan 25;9(4):eabq0110. doi: 10.1126/sciadv.abq0110 (PMC9876553; doi:10.1126/sciadv.abq0110)
Supplement: Supplementary file 2 — Data S1 to S4 [file sciadv.abq0110_data_s1_to_s4.zip › sciadv.abq0110_data_s1_to_s4.xlsx]

## Sheet: Supplementary_Data_1_D47_raw
Supplementary Data 1 - Overview of all raw D47, d18O and d13c data
Sample ID	IODP Sample ID	Species	Leg	Site	Hole	Core	Type	Section	Top depth (cm)	Bot depth (cm)	Depth CSF-A (m)	Inter-site Mapped Depth (m CCSF-X)	Age (Ma, De Vleeschouwer 2022)	Date / Analysis ID	Analysis / Sequence ID	Lab	d13C VPDB (Final)	d18O VPDB (Final)	D47 I-CDES (Final)	ETF Intercept	ETF Slope	Mass Spec
2184	342-U1408C-10H-5,106-108	A. bullbrooki	342	U1408	C	10	H	5	106	108	85.36	97.58	40.9099	180223_MECO_2184b.caf	18668	UU	1.99739	-1.1901	0.580143	0.0365181	0.937447	Pacman-KielIII
1212	342-U1408A-9H-3,7-9	A. (prae-)topilensis	342	U1408	A	9	H	3	7	9	73.87	90.6159	40.7313	180306_RobinvdP_MECO_15_1_1212a.caf	18586	UU	3.73248	-2.02167	0.574794	0.037502	0.937406	Pacman-KielIII
1180	342-U1408A-9H-2,61-63	A. (prae-)topilensis	342	U1408	A	9	H	2	61	63	72.91	89.6559	40.7032	180306_RobinvdP_MECO_16_2_1180a.caf	18587	UU	3.28348	-1.48669	0.605452	0.0357765	0.940229	Pacman-KielIII
1144	342-U1408A-9H-1,103-105	A. (prae-)topilensis	342	U1408	A	9	H	1	103	105	71.83	88.5759	40.6716	180306_RobinvdP_MECO_18_2_1144a.caf	18589	UU	3.77868	-1.7781	0.615522	0.0357592	0.940313	Pacman-KielIII
1956	342-U1408C-9H-5,67-69	A. (prae-)topilensis	342	U1408	C	9	H	5	67	69	75.47	86.79	40.6194	180306_RobinvdP_MECO_19_1_1956a.caf	18590	UU	3.4473	-1.56562	0.564054	0.036437	0.937037	Pacman-KielIII
1924	342-U1408C-9H-4,121-123	A. (prae-)topilensis	342	U1408	C	9	H	4	121	123	74.51	85.83	40.5914	180306_RobinvdP_MECO_21_1_1924a.caf	18592	UU	3.46029	-1.39346	0.648495	0.0362119	0.937402	Pacman-KielIII
1904	342-U1408C-9H-4,61-63	A. (prae-)topilensis	342	U1408	C	9	H	4	61	63	73.91	85.23	40.5738	180306_RobinvdP_MECO_22_2_1904a.caf	18593	UU	3.7611	-1.55041	0.597585	0.0362119	0.937402	Pacman-KielIII
1888	342-U1408C-9H-4,13-15	A. (prae-)topilensis	342	U1408	C	9	H	4	13	15	73.43	84.75	40.5611	180306_RobinvdP_MECO_24_2_1888a.caf	18595	UU	3.28119	-1.80871	0.601218	0.0356076	0.940325	Pacman-KielIII
1114	342-U1408A-8H-6,13-15	A. (prae-)topilensis	342	U1408	A	8	H	6	13	15	68.93	83.85	40.5427	180306_RobinvdP_MECO_25_1_1114a.caf	18596	UU	3.65987	-1.90099	0.582149	0.0356076	0.940325	Pacman-KielIII
1078	342-U1408A-8H-5,55-57	A. (prae-)topilensis	342	U1408	A	8	H	5	55	57	67.85	82.77	40.5207	180307_RobinvdP_MECO_27_1_1078a.caf	18598	UU	3.49295	-1.65409	0.610356	0.0356076	0.940325	Pacman-KielIII
1046	342-U1408A-8H-4,109-111	A. (prae-)topilensis	342	U1408	A	8	H	4	109	111	66.89	81.81	40.5011	180307_RobinvdP_MECO_28_2_1046a.caf	18599	UU	3.5437	-1.76994	0.59683	0.0356076	0.940325	Pacman-KielIII
R072	342-U1408A-8H-3,106-108	A. (prae-)topilensis	342	U1408	A	8	H	3	106	108	65.36	80.28	40.4698	180307_RobinvdP_MECO_30_2_R072a.caf	18601	UU	3.77672	-1.77464	0.581914	0.0356076	0.940325	Pacman-KielIII
R054	342-U1408A-8H-3,52-54	A. (prae-)topilensis	342	U1408	A	8	H	3	52	54	64.82	79.74	40.4588	180307_RobinvdP_MECO_31_1_R054a.caf	18602	UU	3.99626	-2.26924	0.593428	0.0356076	0.940325	Pacman-KielIII
R014	342-U1408A-8H-2,82-84	Gk. index	342	U1408	A	8	H	2	82	84	63.62	78.54	40.4343	180307_RobinvdP_MECO_33_1_R014c.caf	18604	UU	1.68783	-1.26764	0.606862	0.0356076	0.940325	Pacman-KielIII
R864	342-U1408C-8H-6,103-105	A. (prae-)topilensis	342	U1408	C	8	H	6	103	105	67.84	78.07	40.4247	180307_RobinvdP_MECO_9_1_R864a.caf	18616	UU	3.98111	-2.41254	0.639466	0.0356076	0.940325	Pacman-KielIII
R845	342-U1408C-8H-6,46-48	Gk. index	342	U1408	C	8	H	6	46	48	67.27	77.5	40.413	180307_RobinvdP_MECO_10_2_R845c.caf	18617	UU	1.92548	-1.35096	0.611821	0.0356076	0.940325	Pacman-KielIII
R732	342-U1408C-7H-6,100-102	A. (prae-)topilensis	342	U1408	C	7	H	6	100	102	58.3	61.29	39.8547	180307_RobinvdP_MECO_12_2_R732a.caf	18619	UU	4.70408	-1.97175	0.544181	0.0356076	0.940325	Pacman-KielIII
R732	342-U1408C-7H-6,100-102	Gk. index	342	U1408	C	7	H	6	100	102	58.3	61.29	39.8547	180307_RobinvdP_MECO_13_1_R732c.caf	18620	UU	2.5246	-1.06221	0.596735	0.0356076	0.940325	Pacman-KielIII
R716	342-U1408C-7H-6,52-54	A. (prae-)topilensis	342	U1408	C	7	H	6	52	54	57.82	60.81	39.8389	180307_RobinvdP_MECO_15_1_R716a.caf	18622	UU	4.31773	-2.02545	0.593054	0.0356076	0.940325	Pacman-KielIII
R716	342-U1408C-7H-6,52-54	Gk. index	342	U1408	C	7	H	6	52	54	57.82	60.81	39.8389	180307_RobinvdP_MECO_16_2_R716c.caf	18623	UU	2.32938	-1.08447	0.598394	0.0356076	0.940325	Pacman-KielIII
R374	342-U1408B-8H-3,91-93	A. (prae-)topilensis	342	U1408	B	8	H	3	91	93	61.11	63.5	39.9275	180307_RobinvdP_MECO_18_2_R374a.caf	18625	UU	3.96259	-2.36432	0.688943	0.0356076	0.940325	Pacman-KielIII
R374	342-U1408B-8H-3,91-93	Gk. index	342	U1408	B	8	H	3	91	93	61.11	63.5	39.9275	180307_RobinvdP_MECO_19_1_R374c.caf	18626	UU	2.43677	-1.46729	0.567107	0.0356076	0.940325	Pacman-KielIII
R326	342-U1408B-8H-2,97-99	Gk. index	342	U1408	B	8	H	2	97	99	59.67	62.06	39.8801	180307_RobinvdP_MECO_21_1_R326c.caf	18628	UU	2.40293	-1.20878	0.581192	0.0326652	0.945139	Pacman-KielIII
R310	342-U1408B-8H-2,49-51	A. (prae-)topilensis	342	U1408	B	8	H	2	49	51	59.19	61.58	39.8643	180307_RobinvdP_MECO_22_2_R310a.caf	18629	UU	4.47356	-1.93021	0.677369	0.0360716	0.939566	Pacman-KielIII
R310	342-U1408B-8H-2,49-51	Gk. index	342	U1408	B	8	H	2	49	51	59.19	61.58	39.8643	180307_RobinvdP_MECO_24_2_R310c.caf	18631	UU	2.52494	-1.03692	0.690391	0.0366432	0.9368	Pacman-KielIII
2000	342-U1408C-10H-2,4-6	A. bullbrooki	342	U1408	C	10	H	2	4	6	79.84	92.06	40.7735	180308_RobinvdP_MECO_25_1_2000b.caf	18632	UU	2.65142	-1.38191	0.653888	0.0371794	0.935929	Pacman-KielIII
1982	342-U1408C-10H-1,100-102	A. bullbrooki	342	U1408	C	10	H	1	100	102	79.3	91.52	40.7577	180308_RobinvdP_MECO_27_1_1982b.caf	18634	UU	2.70542	-1.59522	0.532395	0.0371616	0.932742	Pacman-KielIII
1228	342-U1408A-9H-3,55-57	A. bullbrooki	342	U1408	A	9	H	3	55	57	74.35	91.0959	40.7453	180308_RobinvdP_MECO_28_2_1228b.caf	18635	UU	2.33904	-1.34073	0.579978	0.035585	0.940366	Pacman-KielIII
1212	342-U1408A-9H-3,7-9	A. bullbrooki	342	U1408	A	9	H	3	7	9	73.87	90.6159	40.7313	180308_RobinvdP_MECO_30_2_1212b.caf	18637	UU	3.01638	-1.46854	0.559453	0.0372926	0.937572	Pacman-KielIII
1196	342-U1408A-9H-2,109-111	A. bullbrooki	342	U1408	A	9	H	2	109	111	73.39	90.1359	40.7172	180308_RobinvdP_MECO_31_1_1196b.caf	18638	UU	2.99374	-1.30245	0.587667	0.0366331	0.938651	Pacman-KielIII
1164	342-U1408A-9H-2,13-15	A. bullbrooki	342	U1408	A	9	H	2	13	15	72.43	89.1759	40.6892	180308_RobinvdP_MECO_9_1_1164b.caf	18653	UU	2.86224	-1.33294	0.62411	0.0347871	0.940862	Pacman-KielIII
1144	342-U1408A-9H-1,103-105	A. bullbrooki	342	U1408	A	9	H	1	103	105	71.83	88.5759	40.6716	180308_RobinvdP_MECO_10_2_1144b.caf	18654	UU	3.03174	-1.42874	0.605111	0.0347871	0.940862	Pacman-KielIII
1872	342-U1408C-9H-3,115-117	A. bullbrooki	342	U1408	C	9	H	3	115	117	72.95	84.27	40.5513	180308_RobinvdP_MECO_13_1_1872b.caf	18657	UU	3.0808	-1.68775	0.626354	0.0347871	0.940862	Pacman-KielIII
1038	342-U1408A-8H-4,85-87	A. (prae-)topilensis	342	U1408	A	8	H	4	85	87	66.65	81.57	40.4962	180308_RobinvdP_MECO_15_1_1038a.caf	18659	UU	4.07809	-1.94327	0.628993	0.0387067	0.934449	Pacman-KielIII
R688	342-U1408C-7H-5,118-120	A. (prae-)topilensis	342	U1408	C	7	H	5	118	120	56.98	59.97	39.8113	180313_Acquisition_9_1_R688a.caf	18668	UU	4.04273	-1.92598	0.618191	0.0477888	0.918177	Pacman-KielIII
R688	342-U1408C-7H-5,118-120	Gk. index	342	U1408	C	7	H	5	118	120	56.98	59.97	39.8113	180313_Acquisition_12_2_R688c.caf	18671	UU	2.37664	-1.06171	0.678816	0.0502206	0.915319	Pacman-KielIII
R680	342-U1408C-7H-5,94-96	A. (prae-)topilensis	342	U1408	C	7	H	5	94	96	56.74	59.73	39.8034	180313_Acquisition_13_1_R680a.caf	18672	UU	4.14048	-1.83577	0.645166	0.0488009	0.922191	Pacman-KielIII
2100	342-U1408C-10H-4,4-6	A. bullbrooki	342	U1408	C	10	H	4	4	6	82.84	95.06	40.8501	180313_Acquisition_15_1_2100b.caf	18674	UU	1.84155	-1.20209	0.622455	0.0488009	0.922191	Pacman-KielIII
2066	342-U1408C-10H-3,52-54	A. bullbrooki	342	U1408	C	10	H	3	52	54	81.82	94.04	40.8258	180313_Acquisition_18_2_2066b.caf	18677	UU	2.38934	-1.4533		0.0516793	0.915359	Pacman-KielIII
2050	342-U1408C-10H-3,4-6	A. bullbrooki	342	U1408	C	10	H	3	4	6	81.34	93.56	40.8144	180313_Acquisition_19_1_2050b.caf	18678	UU	2.72647	-1.4658		0.0518011	0.914769	Pacman-KielIII
1150	342-U1408A-9H-1,121-123	A. (prae-)topilensis	342	U1408	A	9	H	1	121	123	72.01	88.7559	40.6769	180418_15_Chris_9_1150AI.did	2783	UU	3.55245	-1.52532	0.592878	0.0490132	0.921723	MOTU-KielIV
1966	342-U1408C-9H-5,97-99	A. (prae-)topilensis	342	U1408	C	9	H	5	97	99	75.77	87.09	40.6282	180418_15_Chris_10_1966AI.did	2784	UU	3.82489	-1.84512	0.586354	0.0490132	0.921723	MOTU-KielIV
1934	342-U1408C-9H-5,1-3	A. (prae-)topilensis	342	U1408	C	9	H	5	1	3	74.81	86.13	40.6001	180418_15_Chris_11_1934AI.did	2785	UU	3.26328	-1.50927	0.627112	0.0490132	0.921723	MOTU-KielIV
1902	342-U1408C-9H-4,55-57	A. (prae-)topilensis	342	U1408	C	9	H	4	55	57	73.85	85.17	40.5721	180418_15_Chris_12_1902AI.did	2786	UU	3.61086	-1.40243	0.564712	0.0490939	0.921333	MOTU-KielIV
1870	342-U1408C-9H-3,109-111	A. (prae-)topilensis	342	U1408	C	9	H	3	109	111	72.89	84.21	40.5501	180418_15_Chris_15_1870AI.did	2789	UU	3.39582	-1.6757	0.578633	0.0487445	0.9219	MOTU-KielIV
1100	342-U1408A-8H-5,121-123	A. (prae-)topilensis	342	U1408	A	8	H	5	121	123	68.51	83.43	40.5342	180418_15_Chris_16_1100AI.did	2790	UU	3.14309	-1.65571	0.529428	0.0487445	0.9219	MOTU-KielIV
1068	342-U1408A-8H-5,25-27	A. (prae-)topilensis	342	U1408	A	8	H	5	25	27	67.55	82.47	40.5146	180418_15_Chris_17_1068AI.did	2791	UU	3.62752	-1.65916	0.577782	0.0487445	0.9219	MOTU-KielIV
1040	342-U1408A-8H-4,91-93	A. (prae-)topilensis	342	U1408	A	8	H	4	91	93	66.71	81.63	40.4974	180418_15_Chris_18_1040AI.did	2792	UU	4.18476	-1.87751	0.530169	0.0484961	0.922307	MOTU-KielIV
1934	342-U1408C-9H-5,1-3	A. (prae-)topilensis	342	U1408	C	9	H	5	1	3	74.81	86.13	40.6001	180418_15_Chris_23_1934AII.did	2797	UU	3.47427	-1.56145	0.642268	0.0484843	0.922364	MOTU-KielIV
1902	342-U1408C-9H-4,55-57	A. (prae-)topilensis	342	U1408	C	9	H	4	55	57	73.85	85.17	40.5721	180418_15_Chris_24_1902AII.did	2798	UU	3.60773	-1.46695	0.572028	0.0485046	0.922331	MOTU-KielIV
1870	342-U1408C-9H-3,109-111	A. (prae-)topilensis	342	U1408	C	9	H	3	109	111	72.89	84.21	40.5501	180418_15_Chris_27_1870AII.did	2801	UU	3.25055	-1.93706	0.57186	0.0488046	0.92184	MOTU-KielIV
1100	342-U1408A-8H-5,121-123	A. (prae-)topilensis	342	U1408	A	8	H	5	121	123	68.51	83.43	40.5342	180418_15_Chris_28_1100AII.did	2802	UU	3.71315	-1.55807	0.602391	0.0488046	0.92184	MOTU-KielIV
1068	342-U1408A-8H-5,25-27	A. (prae-)topilensis	342	U1408	A	8	H	5	25	27	67.55	82.47	40.5146	180418_15_Chris_29_1068AII.did	2803	UU	3.70697	-1.68505	0.608451	0.0488046	0.92184	MOTU-KielIV
1040	342-U1408A-8H-4,91-93	A. (prae-)topilensis	342	U1408	A	8	H	4	91	93	66.71	81.63	40.4974	180418_15_Chris_30_1040AII.did	2804	UU	4.3946	-1.96463	0.595363	0.0490788	0.920514	MOTU-KielIV
2103	342-U1408C-10H-4,13-15	A. (prae-)topilensis	342	U1408	C	10	H	4	13	15	82.93	95.15	40.8522	180419_16_Rog_10_2103 A.did	2820	UU	3.96196	-2.33398	0.66234	0.0485219	0.920973	MOTU-KielIV
2085	342-U1408C-10H-3,109-111	A. (prae-)topilensis	342	U1408	C	10	H	3	109	111	82.39	94.61	40.8394	180419_16_Rog_11_2085 A.did	2821	UU	3.59468	-1.63496	0.721826	0.0485219	0.920973	MOTU-KielIV
2069	342-U1408C-10H-3,61-63	A. (prae-)topilensis	342	U1408	C	10	H	3	61	63	81.91	94.13	40.828	180419_16_Rog_12_2069 A.did	2822	UU	3.4198	-2.11561	0.631426	0.0496893	0.919061	MOTU-KielIV
R085	342-U1408A-8H-3,145-147	A. (prae-)topilensis	342	U1408	A	8	H	3	145	147	65.75	80.67	40.4778	180419_16_Rog_15_R085 A.did	2825	UU	4.50994	-2.30557	0.6515	0.0501615	0.918287	MOTU-KielIV
R053	342-U1408A-8H-3,49-51	A. (prae-)topilensis	342	U1408	A	8	H	3	49	51	64.79	79.71	40.4582	180420_16_Rog_16_R053 A.did	2826	UU	3.84796	-2.19313	0.603105	0.0501615	0.918287	MOTU-KielIV
2125	342-U1408C-10H-4,79-81	A. (prae-)topilensis	342	U1408	C	10	H	4	79	81	83.59	95.81	40.8679	180420_16_Rog_17_2125 A.did	2827	UU	4.15497	-1.89525	0.610077	0.0501615	0.918287	MOTU-KielIV
2093	342-U1408C-10H-3,133-135	A. (prae-)topilensis	342	U1408	C	10	H	3	133	135	82.63	94.85	40.8451	180420_16_Rog_18_2093 A.did	2828	UU	3.62508	-1.90674	0.608581	0.0501892	0.918153	MOTU-KielIV
2077	342-U1408C-10H-3,85-87	A. (prae-)topilensis	342	U1408	C	10	H	3	85	87	82.15	94.37	40.8337	180420_16_Rog_21_2077 A.did	2831	UU	3.64775	-1.86503	0.592928	0.049696	0.920537	MOTU-KielIV
2061	342-U1408C-10H-3,37-39	A. (prae-)topilensis	342	U1408	C	10	H	3	37	39	81.67	93.89	40.8223	180420_16_Rog_22_2061 A.did	2832	UU	3.85195	-1.93479	0.618572	0.049696	0.920537	MOTU-KielIV
R397	342-U1408B-8H-4,10-12	A. (prae-)topilensis	342	U1408	B	8	H	4	10	12	61.8	64.1846	39.9566	180420_16_Rog_23_R397 A.did	2833	UU	4.54452	-2.37023	0.590098	0.049696	0.920537	MOTU-KielIV
2148	342-U1408C-10H-4,148-150	A. (prae-)topilensis	342	U1408	C	10	H	4	148	150	84.28	96.5	40.8843	180420_16_Rog_24_2148 A.did	2834	UU	4.48797	-1.82133	0.568006	0.0494079	0.921005	MOTU-KielIV
2067	342-U1408C-10H-3,55-57	A. (prae-)topilensis	342	U1408	C	10	H	3	55	57	81.85	94.07	40.8265	180425_19_Rogier_9_2067 A.did	2914	UU	3.7965	-2.17209	0.540502	0.0486417	0.922663	MOTU-KielIV
2173	342-U1408C-10H-5,73-75	A. bullbrooki	342	U1408	C	10	H	5	73	75	85.03	97.25	40.9021	180425_19_Rogier_10_2173 B.did	2915	UU	2.23733	-1.10588	0.615089	0.0492068	0.919932	MOTU-KielIV
R865	342-U1408C-8H-6,106-108	A. (prae-)topilensis	342	U1408	C	8	H	6	106	108	67.87	78.1	40.4253	180425_19_Rogier_11_R865 A.did	2916	UU	3.85309	-2.21301	0.590602	0.0487757	0.920633	MOTU-KielIV
2175	342-U1408C-10H-5,79-81	A. (prae-)topilensis	342	U1408	C	10	H	5	79	81	85.09	97.31	40.9035	180425_19_Rogier_12_2175 A.did	2917	UU	4.38042	-2.13442	0.545982	0.0492029	0.919939	MOTU-KielIV
2156	342-U1408C-10H-5,22-24	A. (prae-)topilensis	342	U1408	C	10	H	5	22	24	84.52	96.74	40.89	180425_19_Rogier_15_2156 A.did	2920	UU	4.35773	-2.00709	0.592361	0.0505396	0.917611	MOTU-KielIV
2137	342-U1408C-10H-4,115-117	A. (prae-)topilensis	342	U1408	C	10	H	4	115	117	83.95	96.17	40.8764	180425_19_Rogier_17_2137 A.did	2922	UU	4.51362	-2.07698	0.570385	0.0518448	0.91549	MOTU-KielIV
2131	342-U1408C-10H-4,97-99	A. (prae-)topilensis	342	U1408	C	10	H	4	97	99	83.77	95.99	40.8722	180425_19_Rogier_18_2131 A.did	2923	UU	4.7352	-2.15976	0.61976	0.0518448	0.91549	MOTU-KielIV
2123	342-U1408C-10H-4,73-75	A. (prae-)topilensis	342	U1408	C	10	H	4	73	75	83.53	95.75	40.8665	180425_19_Rogier_21_2123 A.did	2926	UU	4.25428	-2.06424	0.625556	0.0528262	0.913883	MOTU-KielIV
2081	342-U1408C-10H-3,97-99	A. (prae-)topilensis	342	U1408	C	10	H	3	97	99	82.27	94.49	40.8365	180425_19_Rogier_22_2081 A.did	2927	UU	3.90566	-1.86238	0.63903	0.053719	0.912421	MOTU-KielIV
2075	342-U1408C-10H-3,79-81	A. (prae-)topilensis	342	U1408	C	10	H	3	79	81	82.09	94.31	40.8322	180425_19_Rogier_23_2075 A.did	2928	UU	3.70249	-1.61649	0.654599	0.053719	0.912421	MOTU-KielIV
2065	342-U1408C-10H-3,49-51	A. (prae-)topilensis	342	U1408	C	10	H	3	49	51	81.79	94.01	40.8251	180425_19_Rogier_24_2065 A.did	2929	UU	3.90431	-2.07408	0.652373	0.053719	0.912421	MOTU-KielIV
2057	342-U1408C-10H-3,25-27	A. (prae-)topilensis	342	U1408	C	10	H	3	25	27	81.55	93.77	40.8194	180425_19_Rogier_27_2057 A.did	2932	UU	4.08259	-1.78404	0.598736	0.0540688	0.911027	MOTU-KielIV
2199	342-U1408C-10H-6,1-3	A. (prae-)topilensis	342	U1408	C	10	H	6	1	3	85.81	98.03	40.9206	180425_19_Rogier_28_2199 A.did	2933	UU	3.07977	-1.07464	0.664057	0.0541272	0.910745	MOTU-KielIV
2197	342-U1408C-10H-5,145-147	A. bullbrooki	342	U1408	C	10	H	5	145	147	85.75	97.97	40.9192	180425_19_Rogier_29_2197 B.did	2934	UU	2.28042	-1.13557	0.658026	0.0541272	0.910745	MOTU-KielIV
R020	342-U1408A-8H-2,100-102	A. (prae-)topilensis	342	U1408	A	8	H	2	100	102	63.8	78.72	40.438	180503_23_Chris_7_R020A.did	2986	UU	4.11737	-2.53619	0.568734	0.0542391	0.910891	MOTU-KielIV
R400	342-U1408B-8H-4,19-21	A. (prae-)topilensis	342	U1408	B	8	H	4	19	21	61.89	64.2503	39.9594	180504_23_Chris_8_R400A.did	2987	UU	3.73721	-1.53343	0.585035	0.0561773	0.907741	MOTU-KielIV
R735	342-U1408C-7H-6,109-111	A. (prae-)topilensis	342	U1408	C	7	H	6	109	111	58.39	61.38	39.8577	180504_23_Chris_9_R735A.did	2988	UU	4.62484	-1.94129	0.579632	0.0561773	0.907741	MOTU-KielIV
R682	342-U1408C-7H-5,100-102	A. (prae-)topilensis	342	U1408	C	7	H	5	100	102	56.8	59.79	39.8054	180504_23_Chris_10_R682A.did	2989	UU	4.63368	-1.99833	0.55479	0.0561708	0.907773	MOTU-KielIV
R640	342-U1408C-7H-4,124-126	A. (prae-)topilensis	342	U1408	C	7	H	4	124	126	55.54	58.53	39.7639	180504_23_Chris_13_R640A.did	2992	UU	4.40612	-1.97683	0.600424	0.0561708	0.907773	MOTU-KielIV
1234	342-U1408A-9H-3,73-75	A. (prae-)topilensis	342	U1408	A	9	H	3	73	75	74.53	91.2759	40.7505	180504_23_Chris_14_1234A.did	2993	UU	3.58641	-1.93698	0.573509	0.0561708	0.907773	MOTU-KielIV
1202	342-U1408A-9H-2,127-129	A. (prae-)topilensis	342	U1408	A	9	H	2	127	129	73.57	90.3159	40.7225	180504_23_Chris_15_1202A.did	2994	UU	3.29749	-2.04213	0.587038	0.0581437	0.904567	MOTU-KielIV
1138	342-U1408A-9H-1,85-87	A. (prae-)topilensis	342	U1408	A	9	H	1	85	87	71.65	88.3959	40.6664	180504_23_Chris_16_1138A.did	2995	UU	3.83343	-1.53489	0.602317	0.0596969	0.902042	MOTU-KielIV
R714	342-U1408C-7H-6,46-48	A. (prae-)topilensis	342	U1408	C	7	H	6	46	48	57.76	60.75	39.837	180504_23_Chris_19_R714A.did	2998	UU	4.19072	-1.80502	0.632455	0.0596969	0.902042	MOTU-KielIV
1056	342-U1408A-8H-4,139-141	A. (prae-)topilensis	342	U1408	A	8	H	4	139	141	67.19	82.11	40.5072	180504_23_Chris_20_1056A.did	2999	UU	3.40683	-1.70173	0.655564	0.0596969	0.902042	MOTU-KielIV
R588	342-U1408C-7H-3,118-120	A. (prae-)topilensis	342	U1408	C	7	H	3	118	120	53.98	56.97	39.7126	180504_23_Chris_21_R588A.did	3000	UU	3.39572	-1.88528	0.651418	0.0587236	0.903638	MOTU-KielIV
1120	342-U1408A-8H-6,34-36	A. (prae-)topilensis	342	U1408	A	8	H	6	34	36	69.14	84.06	40.547	180504_23_Chris_22_1120A.did	3001	UU	3.36454	-1.68004	0.650192	0.0575951	0.905488	MOTU-KielIV
R311	342-U1408B-8H-2,52-54	Gk. index	342	U1408	B	8	H	2	52	54	59.22	61.61	39.8653	180508_25_Rogier_11_R311 C.did	3062	UU	2.69947	-1.06441	0.630459	0.0492572	0.919086	MOTU-KielIV
R023	342-U1408A-8H-2,109-111	Gk. index	342	U1408	A	8	H	2	109	111	63.89	78.81	40.4398	180508_25_Rogier_12_R023 C.did	3063	UU	2.25429	-1.09723	0.621712	0.0473077	0.922282	MOTU-KielIV
2191	342-U1408C-10H-5,127-129	A. bullbrooki	342	U1408	C	10	H	5	127	129	85.57	97.79	40.9149	180508_25_Rogier_15_2191 B.did	3066	UU	2.29758	-1.20361	0.571563	0.0473077	0.922282	MOTU-KielIV
2187	342-U1408C-10H-5,115-117	A. bullbrooki	342	U1408	C	10	H	5	115	117	85.45	97.67	40.9121	180509_25_Rogier_17_2187 B.did	3068	UU	2.10217	-1.08353	0.597213	0.0468611	0.924438	MOTU-KielIV
R397	342-U1408B-8H-4,10-12	Gk. index	342	U1408	B	8	H	4	10	12	61.8	64.1846	39.9566	180509_25_Rogier_18_R397 C.did	3069	UU	2.6504	-1.25378	0.570182	0.0468611	0.924438	MOTU-KielIV
2103	342-U1408C-10H-4,13-15	A. bullbrooki	342	U1408	C	10	H	4	13	15	82.93	95.15	40.8522	180509_25_Rogier_21_2103 B.did	3072	UU	2.04538	-1.35342	0.648425	0.0468611	0.924438	MOTU-KielIV
1981	342-U1408C-10H-1,97-99	A. bullbrooki	342	U1408	C	10	H	1	97	99	79.27	91.49	40.7568	180509_25_Rogier_22_1981 B.did	3073	UU	2.93647	-1.58043	0.588997	0.0468611	0.924438	MOTU-KielIV
R333	342-U1408B-8H-2,118-120	Gk. index	342	U1408	B	8	H	2	118	120	59.88	62.27	39.887	180509_25_Rogier_23_R333 C.did	3074	UU	2.38935	-1.10439	0.609815	0.0470755	0.923403	MOTU-KielIV
2123	342-U1408C-10H-4,73-75	A. bullbrooki	342	U1408	C	10	H	4	73	75	83.53	95.75	40.8665	180509_25_Rogier_24_2123 B.did	3075	UU	2.02391	-0.847229	0.604798	0.0473255	0.922196	MOTU-KielIV
2135	342-U1408C-10H-4,109-111	A. bullbrooki	342	U1408	C	10	H	4	109	111	83.89	96.11	40.875	180509_26_Rogier_9_2135 B.did	3090	UU	2.23918	-1.12519	0.610086	0.0478851	0.92203	MOTU-KielIV
2169	342-U1408C-10H-5,61-63	A. bullbrooki	342	U1408	C	10	H	5	61	63	84.91	97.13	40.8993	180509_26_Rogier_10_2169 B.did	3091	UU	2.14909	-1.14819	0.602411	0.0475101	0.922639	MOTU-KielIV
R011	342-U1408A-8H-2,73-75	Gk. index	342	U1408	A	8	H	2	73	75	63.53	78.45	40.4324	180509_26_Rogier_11_R011 C.did	3092	UU	1.73804	-1.21204	0.62164	0.0462992	0.924606	MOTU-KielIV
1997	342-U1408C-10H-1,145-147	A. bullbrooki	342	U1408	C	10	H	1	145	147	79.75	91.97	40.7708	180509_26_Rogier_12_1997 B.did	3093	UU	2.61273	-1.37129	0.662428	0.0462992	0.924606	MOTU-KielIV
2093	342-U1408C-10H-3,133-135	A. bullbrooki	342	U1408	C	10	H	3	133	135	82.63	94.85	40.8451	180510_26_Rogier_15_2093 B.did	3096	UU	2.27245	-1.14118	0.723649	0.0481113	0.921663	MOTU-KielIV
2145	342-U1408C-10H-4,139-141	A. bullbrooki	342	U1408	C	10	H	4	139	141	84.19	96.41	40.8821	180510_26_Rogier_16_2145 B.did	3097	UU	1.77924	-0.848734	0.691967	0.0481717	0.921564	MOTU-KielIV
2091	342-U1408C-10H-3,127-129	A. (prae-)topilensis	342	U1408	C	10	H	3	127	129	82.57	94.79	40.8437	180510_26_Rogier_17_2091 A.did	3098	UU	3.8333	-1.79824	0.61902	0.049489	0.919436	MOTU-KielIV
R375	342-U1408B-8H-3,94-96	Gk. index	342	U1408	B	8	H	3	94	96	61.14	63.53	39.9288	180510_26_Rogier_18_R375 C.did	3099	UU	2.55422	-1.45129	0.575087	0.0511286	0.916772	MOTU-KielIV
2175	342-U1408C-10H-5,79-81	A. bullbrooki	342	U1408	C	10	H	5	79	81	85.09	97.31	40.9035	180510_26_Rogier_21_2175 B.did	3102	UU	1.81568	-1.70919	0.542067	0.0511286	0.916772	MOTU-KielIV
2029	342-U1408C-10H-2,91-93	A. bullbrooki	342	U1408	C	10	H	2	91	93	80.71	92.93	40.7989	180510_26_Rogier_22_2029 B.did	3103	UU	2.76092	-1.11715	0.607661	0.0511286	0.916772	MOTU-KielIV
2157	342-U1408C-10H-5,25-27	A. bullbrooki	342	U1408	C	10	H	5	25	27	84.55	96.77	40.8907	180510_26_Rogier_24_2157 B.did	3105	UU	1.76876	-0.874785	0.536704	0.0504697	0.917859	MOTU-KielIV
R003	342-U1408A-8H-2,49-51	Gk. index	342	U1408	A	8	H	2	49	51	63.29	78.2171	40.4277	180510_26_Rogier_27_R003 C.did	3108	UU	1.87979	-1.41055	0.62855	0.0494921	0.919448	MOTU-KielIV
R841	342-U1408C-8H-6,34-36	Gk. index	342	U1408	C	8	H	6	34	36	67.15	77.38	40.4106	180510_26_Rogier_28_R841 C.did	3109	UU	2.01476	-1.2768	0.605522	0.0494921	0.919448	MOTU-KielIV
2035	342-U1408C-10H-2,109-111	A. bullbrooki	342	U1408	C	10	H	2	109	111	80.89	93.11	40.8037	180510_26_Rogier_29_2035 B.did	3110	UU	2.39093	-1.53805	0.57421	0.0488964	0.920425	MOTU-KielIV
2001	342-U1408C-10H-2,7-9	A. bullbrooki	342	U1408	C	10	H	2	7	9	79.87	92.09	40.7743	180510_26_Rogier_30_2001 B.did	3111	UU	2.40959	-1.36053	0.591421	0.0494684	0.917665	MOTU-KielIV
1954	342-U1408C-9H-5,61-63	A. (prae-)topilensis	342	U1408	C	9	H	5	61	63	75.41	86.73	40.6177	180514_27_Chris_11_1954A.did	3128	UU	3.62769	-1.77264	0.651217	0.0431854	0.92978	MOTU-KielIV
1910	342-U1408C-9H-4,79-81	A. (prae-)topilensis	342	U1408	C	9	H	4	79	81	74.09	85.41	40.5791	180514_27_Chris_12_1910A.did	3129	UU	3.94588	-2.07275	0.630009	0.0431854	0.92978	MOTU-KielIV
1088	342-U1408A-8H-5,85-87	A. (prae-)topilensis	342	U1408	A	8	H	5	85	87	68.15	83.07	40.5268	180514_27_Chris_15_1088.did	3132	UU	3.53343	-1.97901	0.487187	0.0431854	0.92978	MOTU-KielIV
R825	342-U1408C-8H-5,136-138	A. (prae-)topilensis	342	U1408	C	8	H	5	136	138	66.67	76.9	40.4008	180514_27_Chris_16_R825A.did	3133	UU	3.19184	-1.90868	0.545905	0.042878	0.931263	MOTU-KielIV
R304	342-U1408B-8H-2,31-33	A. (prae-)topilensis	342	U1408	B	8	H	2	31	33	59.01	61.4052	39.8585	180515_27_Chris_17_R304A.did	3134	UU	4.35892	-1.7494	0.536042	0.0426057	0.932023	MOTU-KielIV
R694	342-U1408C-7H-5,136-138	A. (prae-)topilensis	342	U1408	C	7	H	5	136	138	57.16	60.15	39.8172	180515_27_Chris_18_R694A.did	3135	UU	3.99812	-1.96253	0.586848	0.0426057	0.932023	MOTU-KielIV
R658	342-U1408C-7H-5,28-30	A. (prae-)topilensis	342	U1408	C	7	H	5	28	30	56.08	59.07	39.7817	180515_27_Chris_21_R658A.did	3138	UU	4.60999	-2.26024	0.687821	0.0426057	0.932023	MOTU-KielIV
R620	342-U1408C-7H-4,64-66	A. (prae-)topilensis	342	U1408	C	7	H	4	64	66	54.94	57.93	39.7442	180515_27_Chris_22_R620A.did	3139	UU	4.24653	-2.09555	0.705422	0.0425952	0.932073	MOTU-KielIV
1044	342-U1408A-8H-4,103-105	A. (prae-)topilensis	342	U1408	A	8	H	4	103	105	66.83	81.75	40.4999	180515_27_Chris_23_1044A.did	3140	UU	4.0435	-1.7852	0.662318	0.0424214	0.932912	MOTU-KielIV
1166	342-U1408A-9H-2,19-21	A. (prae-)topilensis	342	U1408	A	9	H	2	19	21	72.49	89.2359	40.6909	180515_27_Chris_24_1166A.did	3141	UU	3.18109	-1.23398	0.616365	0.0437189	0.930783	MOTU-KielIV
R616	342-U1408C-7H-4,52-54	A. (prae-)topilensis	342	U1408	C	7	H	4	52	54	54.82	57.81	39.7403	180522_31_ChrisF_10_R616A.did	3262	UU	4.17194	-1.87426	0.652263	0.0581932	0.90625	MOTU-KielIV
R654	342-U1408C-7H-5,16-18	A. (prae-)topilensis	342	U1408	C	7	H	5	16	18	55.96	58.95	39.7778	180522_31_ChrisF_11_R654A.did	3263	UU	4.97549	-2.26614	0.70521	0.0581932	0.90625	MOTU-KielIV
R718	342-U1408C-7H-6,58-60	A. (prae-)topilensis	342	U1408	C	7	H	6	58	60	57.88	60.87	39.8409	180522_31_ChrisF_12_R718A.did	3264	UU	4.27925	-1.88566	0.641074	0.0581932	0.90625	MOTU-KielIV
1894	342-U1408C-9H-4,31-33	A. (prae-)topilensis	342	U1408	C	9	H	4	31	33	73.61	84.93	40.5651	180522_31_ChrisF_15_1894A.did	3267	UU	3.58243	-1.49417	0.704115	0.0564187	0.909131	MOTU-KielIV
1154	342-U1408A-9H-1,133-135	A. (prae-)topilensis	342	U1408	A	9	H	1	133	135	72.13	88.8759	40.6804	180523_31_ChrisF_18_1154A.did	3270	UU	3.52546	-1.49265	0.614083	0.0564187	0.909131	MOTU-KielIV
1926	342-U1408C-9H-4,127-129	A. (prae-)topilensis	342	U1408	C	9	H	4	127	129	74.57	85.89	40.5931	180523_31_ChrisF_21_1926A.did	3273	UU	3.78639	-1.70077	0.630214	0.0594299	0.904186	MOTU-KielIV
1218	342-U1408A-9H-3,25-27	A. (prae-)topilensis	342	U1408	A	9	H	3	25	27	74.05	90.7959	40.7365	180523_31_ChrisF_22_1218A.did	3274	UU	4.16457	-1.83279	0.613782	0.0594299	0.904186	MOTU-KielIV
2125	342-U1408C-10H-4,79-81	A. bullbrooki	342	U1408	C	10	H	4	79	81	83.59	95.81	40.8679	180523_32_Rogier_9_2125B.did	3291	UU	2.01888	-1.02551	0.599008	0.055375	0.909727	MOTU-KielIV
2109	342-U1408C-10H-4,31-33	A. bullbrooki	342	U1408	C	10	H	4	31	33	83.11	95.33	40.8565	180523_32_Rogier_10_2109B.did	3292	UU	1.83016	-1.25995	0.633731	0.055375	0.909727	MOTU-KielIV
R309	342-U1408B-8H-2,46-48	Gk. index	342	U1408	B	8	H	2	46	48	59.16	61.55	39.8633	180523_32_Rogier_11_R309C.did	3293	UU	2.48987	-0.958488	0.652495	0.055375	0.909727	MOTU-KielIV
2165	342-U1408C-10H-5,49-51	A. bullbrooki	342	U1408	C	10	H	5	49	51	84.79	97.01	40.8964	180523_32_Rogier_12_2165B.did	3294	UU	2.02533	-1.08314	0.631517	0.055375	0.909727	MOTU-KielIV
R401	342-U1408B-8H-4,22-24	Gk. index	342	U1408	B	8	H	4	22	24	61.92	64.2722	39.9604	180524_32_Rogier_15_R401C.did	3297	UU	2.24088	-1.19549	0.55596	0.055076	0.910212	MOTU-KielIV
2015	342-U1408C-10H-2,49-51	A. bullbrooki	342	U1408	C	10	H	2	49	51	80.29	92.51	40.7866	180524_32_Rogier_16_2015B.did	3298	UU	2.77456	-1.36782	0.537381	0.055076	0.910212	MOTU-KielIV
2065	342-U1408C-10H-3,49-51	A. bullbrooki	342	U1408	C	10	H	3	49	51	81.79	94.01	40.8251	180524_32_Rogier_17_2065B.did	3299	UU	2.36325	-1.16613	0.601436	0.0531288	0.913371	MOTU-KielIV
R379	342-U1408B-8H-3,106-108	Gk. index	342	U1408	B	8	H	3	106	108	61.26	63.65	39.9339	180524_32_Rogier_18_R379C.did	3300	UU	2.1567	-1.21946	0.606814	0.051563	0.91591	MOTU-KielIV
R319	342-U1408B-8H-2,76-78	Gk. index	342	U1408	B	8	H	2	76	78	59.46	61.85	39.8732	180524_32_Rogier_21_R319C.did	3303	UU	2.58105	-1.01688	0.610344	0.0503227	0.917946	MOTU-KielIV
2179	342-U1408C-10H-5,91-93	A. bullbrooki	342	U1408	C	10	H	5	91	93	85.21	97.43	40.9064	180524_32_Rogier_22_2179B.did	3304	UU	2.55355	-1.13192	0.574357	0.0503227	0.917946	MOTU-KielIV
2041	342-U1408C-10H-2,127-129	A. bullbrooki	342	U1408	C	10	H	2	127	129	81.07	93.29	40.808	180524_32_Rogier_23_2041B.did	3305	UU	2.58021	-1.39346	0.564127	0.050336	0.917925	MOTU-KielIV
R731	342-U1408C-7H-6,97-99	Gk. index	342	U1408	C	7	H	6	97	99	58.27	61.26	39.8538	180524_32_Rogier_24_R731C.did	3306	UU	2.58784	-0.957258	0.598353	0.050336	0.917925	MOTU-KielIV
2054	342-U1408C-10H-3,16-18	A. bullbrooki	342	U1408	C	10	H	3	16	18	81.46	93.68	40.8173	180525_34_Rogier_9_2045B.did	3324	UU	2.82833	-1.4569	0.705756	0.0480613	0.918594	MOTU-KielIV
2163	342-U1408C-10H-5,43-45	A. bullbrooki	342	U1408	C	10	H	5	43	45	84.73	96.95	40.895	180525_34_Rogier_10_2163B.did	3325	UU	1.90633	-0.961379	0.637125	0.0474408	0.921592	MOTU-KielIV
1983	342-U1408C-10H-1,103-105	A. bullbrooki	342	U1408	C	10	H	1	103	105	79.33	91.55	40.7586	180525_34_Rogier_11_1983B.did	3326	UU	3.26303	-1.65885	0.614436	0.0450624	0.92545	MOTU-KielIV
2011	342-U1408C-10H-2,37-39	A. bullbrooki	342	U1408	C	10	H	2	37	39	80.17	92.39	40.7831	180525_34_Rogier_12_2011B.did	3327	UU	2.9154	-1.62305	0.614542	0.0435566	0.927892	MOTU-KielIV
2157a	342-U1408C-10H-5,22-25	A. bullbrooki	342	U1408	C	10	H	5	22	25	84.53	96.75	40.8902	180526_34_Rogier_15_2057aB.did	3330	UU	1.71649	-0.933846	0.643302	0.0433924	0.92919	MOTU-KielIV
1999	342-U1408C-10H-2,1-3	A. bullbrooki	342	U1408	C	10	H	2	1	3	79.81	92.03	40.7726	180526_34_Rogier_16_1999B.did	3331	UU	2.50795	-1.48598	0.666313	0.0433924	0.92919	MOTU-KielIV
R675	342-U1408C-7H-5,79-81	Gk. index	342	U1408	C	7	H	5	79	81	56.59	59.58	39.7985	180526_34_Rogier_17_R675C.did	3332	UU	2.49605	-0.980721	0.629676	0.0433924	0.92919	MOTU-KielIV
2028	342-U1408C-10H-2,88-90	A. bullbrooki	342	U1408	C	10	H	2	88	90	80.68	92.9	40.798	180526_34_Rogier_18_2028B @.did	3333	UU	2.24606	-0.940255	0.6595	0.0433924	0.92919	MOTU-KielIV
R584	342-U1408C-7H-3,106-108	A. (prae-)topilensis	342	U1408	C	7	H	3	106	108	53.86	56.85	39.7087	180528_35_Chris_9_R584A.did	3361	UU	4.11884	-2.12264	0.531507	0.0377295	0.938484	MOTU-KielIV
R644	342-U1408C-7H-4,136-138	A. (prae-)topilensis	342	U1408	C	7	H	4	136	138	55.66	58.65	39.7679	180528_35_Chris_10_R644A.did	3362	UU	4.33018	-2.03829	0.573854	0.0377295	0.938484	MOTU-KielIV
R686	342-U1408C-7H-5,112-114	A. (prae-)topilensis	342	U1408	C	7	H	5	112	114	56.92	59.91	39.8093	180528_35_Chris_11_R686A.did	3363	UU	3.94731	-1.79873	0.559946	0.0377295	0.938484	MOTU-KielIV
R874	342-U1408C-8H-6,133-135	A. (prae-)topilensis	342	U1408	C	8	H	6	133	135	68.14	78.37	40.4308	180528_35_Chris_12_R874A.did	3364	UU	3.57304	-2.17419	0.559075	0.0377295	0.938484	MOTU-KielIV
1052	342-U1408A-8H-4,127-129	A. (prae-)topilensis	342	U1408	A	8	H	4	127	129	67.07	81.99	40.5048	180528_35_Chris_15_1052A.did	3367	UU	3.70734	-1.84754	0.598988	0.0302254	0.95066	MOTU-KielIV
1124	342-U1408A-8H-6,46-48	A. (prae-)topilensis	342	U1408	A	8	H	6	46	48	69.26	84.1921	40.5497	180529_35_Chris_16_1124A.did	3368	UU	3.52472	-1.71502	0.590205	0.0302254	0.95066	MOTU-KielIV
1874	342-U1408C-9H-3,121-123	A. (prae-)topilensis	342	U1408	C	9	H	3	121	123	73.01	84.33	40.5526	180529_35_Chris_17_1874A.did	3369	UU	3.51826	-1.57781	0.579541	0.0302254	0.95066	MOTU-KielIV
1898	342-U1408C-9H-4,43-45	A. (prae-)topilensis	342	U1408	C	9	H	4	43	45	73.73	85.05	40.5686	180529_35_Chris_18_1898A.did	3370	UU	3.65265	-1.42376	0.584767	0.0302254	0.95066	MOTU-KielIV
1934	342-U1408C-9H-5,1-3	A. (prae-)topilensis	342	U1408	C	9	H	5	1	3	74.81	86.13	40.6001	180529_35_Chris_21_1934A.did	3373	UU	3.10007	-1.71456	0.608635	0.0282592	0.953884	MOTU-KielIV
R579	342-U1408C-7H-3,91-93	A. (prae-)topilensis	342	U1408	C	7	H	3	91	93	53.71	56.7	39.7037	180529_35_Chris_22_R579A.did	3374	UU	3.62412	-1.78909	0.6014	0.0282592	0.953884	MOTU-KielIV
R005	342-U1408A-8H-2,55-57	A. (prae-)topilensis	342	U1408	A	8	H	2	55	57	63.35	78.27	40.4288	180529_35_Chris_23_R005A.did	3375	UU	4.08268	-2.4505	0.608474	0.0282592	0.953884	MOTU-KielIV
1116	342-U1408A-8H-6,19-21	A. (prae-)topilensis	342	U1408	A	8	H	6	19	21	68.99	83.91	40.544	180529_35_Chris_24_1116A.did	3376	UU	3.5493	-1.77487	0.600529	0.0282592	0.953884	MOTU-KielIV
2117	342-U1408C-10H-4,55-57	A. bullbrooki	342	U1408	C	10	H	4	55	57	83.35	95.57	40.8622	180608_40_Rogier_9_2117 B.did	3536	UU	1.90832	-0.948271	0.614847	0.0438386	0.928588	MOTU-KielIV
2181	342-U1408C-10H-5,97-99	A. bullbrooki	342	U1408	C	10	H	5	97	99	85.27	97.49	40.9078	180609_40_Rogier_11_2181 B.did	3538	UU	2.46128	-1.38411	0.616513	0.0412223	0.932877	MOTU-KielIV
2099	342-U1408C-10H-4,1-3	A. (prae-)topilensis	342	U1408	C	10	H	4	1	3	82.81	95.03	40.8494	180609_40_Rogier_12_2099 A.did	3539	UU	3.47475	-2.0915	0.617175	0.0412223	0.932877	MOTU-KielIV
2105	342-U1408C-10H-4,19-21	A. bullbrooki	342	U1408	C	10	H	4	19	21	82.99	95.21	40.8536	180609_40_Rogier_15_2105 B.did	3542	UU	1.84121	-1.17996	0.604097	0.0412223	0.932877	MOTU-KielIV
2133	342-U1408C-10H-4,103-105	A. (prae-)topilensis	342	U1408	C	10	H	4	103	105	83.83	96.05	40.8736	180609_40_Rogier_17_2133 A.did	3544	UU	4.36628	-2.24173	0.594182	0.0412248	0.932864	MOTU-KielIV
1989	342-U1408C-10H-1,121-123	A. bullbrooki	342	U1408	C	10	H	1	121	123	79.51	91.73	40.7638	180609_40_Rogier_18_1989 B.did	3545	UU	2.6162	-1.11341	0.569492	0.0412248	0.932864	MOTU-KielIV
R343	342-U1408B-8H-2,148-150	Gk. index	342	U1408	B	8	H	2	148	150	60.18	62.57	39.8968	180609_40_Rogier_21_R343 C.did	3548	UU	2.7129	-0.999206	0.675377	0.0403103	0.934353	MOTU-KielIV
R831	342-U1408C-8H-6,4-6	A. (prae-)topilensis	342	U1408	C	8	H	6	4	6	66.85	77.08	40.4045	180609_40_Rogier_22_R831 A.did	3549	UU	3.61368	-1.6985	0.642194	0.0397725	0.935235	MOTU-KielIV
2137	342-U1408C-10H-4,115-117	A. bullbrooki	342	U1408	C	10	H	4	115	117	83.95	96.17	40.8764	180609_40_Rogier_23_2137 B.did	3550	UU	2.03397	-1.19149	0.610904	0.0397725	0.935235	MOTU-KielIV
2067	342-U1408C-10H-3,55-57	A. (prae-)topilensis	342	U1408	C	10	H	3	55	57	81.85	94.07	40.8265	180609_40_Rogier_24_2067 A.did	3551	UU	3.57291	-2.09515	0.629711	0.0400851	0.933724	MOTU-KielIV
CF18	342-U1410B-10H-5,11-13	A. (prae-)topilensis	342	U1410	B	10	H	5	11	13	82.41	69.58	40.1602	180614_43_Chris_11_CF18 A.did	3629	UU	4.2591	-2.24851		0.034853	0.943238	MOTU-KielIV
CF29	342-U1410C-9H-4,105-108	A. (prae-)topilensis	342	U1410	C	9	H	4	105	108	78.85	64.8	39.9828	180614_43_Chris_16_CF29 A.did	3634	UU	4.36929	-1.80038		0.0346844	0.941475	MOTU-KielIV
1242	342-U1408A-9H-3,97-99	A. bullbrooki	342	U1408	A	9	H	3	97	99	74.77	91.5628	40.7589	180614_43_Chris_18_1242 B.did	3636	UU	2.72763	-1.54938	0.571751	0.0340577	0.944503	MOTU-KielIV
R032	342-U1408A-8H-2,136-138	Gk. index	342	U1408	A	8	H	2	136	138	64.16	79.08	40.4453	180614_43_Chris_22_R032 C.did	3640	UU	1.80545	-1.19465	0.63055	0.0330085	0.946207	MOTU-KielIV
R372	342-U1408B-8H-3,85-87	Gk. index	342	U1408	B	8	H	3	85	87	61.05	63.44	39.9255	180614_43_Chris_23_R372 C.did	3641	UU	2.37672	-1.21315	0.602696	0.0320847	0.947707	MOTU-KielIV
R718	342-U1408C-7H-6,58-60	Gk. index	342	U1408	C	7	H	6	58	60	57.88	60.87	39.8409	180614_43_Chris_24_R718 C.did	3642	UU	2.41114	-0.969668	0.585845	0.032142	0.947614	MOTU-KielIV
CF38	342-U1410C-10H-1,93-95	Gk. index	342	U1410	C	10	H	1	93	95	83.73	70.9383	40.2037	180620_47_Chris_10_CF38C.did	3766	UU	2.00146	-1.42018	0.537049	0.0318634	0.948152	MOTU-KielIV
CF35	342-U1410C-9H-5,91-93	Gk. index	342	U1410	C	9	H	5	91	93	80.21	66.3764	40.0498	180621_47_Chris_12_CF35C.did	3768	UU	2.5354	-1.05955	0.532742	0.0341419	0.944418	MOTU-KielIV
CF07	342-U1410B-10H-3,71-73	Gk. index	342	U1410	B	10	H	3	71	73	80.01	67.18	40.084	180621_47_Chris_15_CF07C.did	3771	UU	2.40021	-1.14939	0.540115	0.0345463	0.943756	MOTU-KielIV
CF22	342-U1410B-10H-5,105-108	Gk. index	342	U1410	B	10	H	5	105	108	83.35	70.52	40.1899	180621_47_Chris_16_CF22C.did	3772	UU	2.37586	-1.04191	0.567462	0.0345463	0.943756	MOTU-KielIV
CF33	342-U1410C-9H-5,51-53	Gk. index	342	U1410	C	9	H	5	51	53	79.81	65.8131	40.0259	180621_47_Chris_17_CF33C.did	3773	UU	2.31821	-0.99035	0.648333	0.034759	0.942728	MOTU-KielIV
R052	342-U1408A-8H-3,46-48	Gk. index	342	U1408	A	8	H	3	46	48	64.76	79.68	40.4576	180621_47_Chris_18_R052C.did	3774	UU	1.73194	-1.31694	0.664854	0.0346935	0.943045	MOTU-KielIV
R332	342-U1408B-8H-2,115-117	Gk. index	342	U1408	B	8	H	2	115	117	59.85	62.24	39.886	180621_47_Chris_21_R332C.did	3777	UU	2.48865	-0.983923	0.671205	0.0348298	0.942386	MOTU-KielIV
1246	342-U1408A-9H-3,109-111	A. (prae-)topilensis	342	U1408	A	9	H	3	109	111	74.89	91.7229	40.7636	180621_47_Chris_22_1246A.did	3778	UU	3.93843	-1.65585	0.615199	0.0348298	0.942386	MOTU-KielIV
1246	342-U1408A-9H-3,109-111	A. bullbrooki	342	U1408	A	9	H	3	109	111	74.89	91.7229	40.7636	180621_47_Chris_23_1246B.did	3779	UU	2.74422	-1.1707	0.636201	0.0337403	0.945502	MOTU-KielIV
CF14	342-U1410B-10H-4,81-83	Gk. index	342	U1410	B	10	H	4	81	83	81.61	68.78	40.1353	180621_47_Chris_24_CF14C.did	3780	UU	2.42543	-1.21034	0.614738	0.0339517	0.944715	MOTU-KielIV
CF47	342-U1410C-10H-2,141-143	Gk. index	342	U1410	C	10	H	2	141	143	85.71	82.7857	40.521	180625_50_Chris_9_CF47C.did	3827	UU	1.81259	-1.1999	0.655931	0.0379529	0.938189	MOTU-KielIV
CF24	342-U1410C-9H-4,1-3	Gk. index	342	U1410	C	9	H	4	1	3	77.81	63.7019	39.9361	180625_50_Chris_10_CF24C.did	3828	UU	2.1518	-1.38604	0.667462	0.0379529	0.938189	MOTU-KielIV
CF07	342-U1410B-10H-3,71-73	Gk. index	342	U1410	B	10	H	3	71	73	80.01	67.18	40.084	180625_50_Chris_11_CF07C.did	3829	UU	2.41887	-1.26215	0.586723	0.0379529	0.938189	MOTU-KielIV
CF16	342-U1410F-10H-4,121-123	Gk. index	342	U1410	F	10	H	4	121	123	82.01	69.18	40.1477	180625_50_Chris_12_CF16C.did	3830	UU	2.24817	-1.02964	0.566018	0.0395895	0.935532	MOTU-KielIV
CF10	342-U1410B-10H-4,1-3	Gk. index	342	U1410	B	10	H	4	1	3	80.81	67.98	40.1103	180625_50_Chris_15_CF10CI.did	3833	UU	2.57096	-1.23317	0.60817	0.0403564	0.934294	MOTU-KielIV
CF29	342-U1410C-9H-4,105-108	Gk. index	342	U1410	C	9	H	4	105	108	78.85	64.8	39.9828	180625_50_Chris_16_CF29C.did	3834	UU	2.55171	-0.981161	0.572541	0.0403564	0.934294	MOTU-KielIV
R005	342-U1408A-8H-2,55-57	Gk. index	342	U1408	A	8	H	2	55	57	63.35	78.27	40.4288	180626_50_Chris_17_R005C.did	3835	UU	1.8657	-1.31399	0.532112	0.0403564	0.934294	MOTU-KielIV
R654	342-U1408C-7H-5,16-18	Gk. index	342	U1408	C	7	H	5	16	18	55.96	58.95	39.7778	180626_50_Chris_18_R654C.did	3836	UU	2.54186	-1.1515	0.587061	0.0403564	0.934294	MOTU-KielIV
CF10	342-U1410B-10H-4,1-3	Gk. index	342	U1410	B	10	H	4	1	3	80.81	67.98	40.1103	180626_50_Chris_21_CF10CII.did	3839	UU	2.64975	-1.28679	0.538527	0.0417215	0.932079	MOTU-KielIV
R858	342-U1408C-8H-6,85-87	A. (prae-)topilensis	342	U1408	C	8	H	6	85	87	67.66	77.89	40.421	180626_50_Chris_22_R858A.did	3840	UU	3.37113	-1.71352	0.591015	0.0417215	0.932079	MOTU-KielIV
R400	342-U1408B-8H-4,19-21	Gk. index	342	U1408	B	8	H	4	19	21	61.89	64.2503	39.9594	180626_50_Chris_23_R400C.did	3841	UU	2.62481	-1.30373	0.563155	0.0417215	0.932079	MOTU-KielIV
R874	342-U1408C-8H-6,133-135	Gk. index	342	U1408	C	8	H	6	133	135	68.14	78.37	40.4308	180626_50_Chris_24_R874C.did	3842	UU	1.77076	-1.25987	0.564127	0.0417215	0.932079	MOTU-KielIV
CF34	342-U1410C-9H-5,55-58	Gk. index	342	U1410	C	9	H	5	55	58	79.85	65.8694	40.0283	180707_56_Chris_9_CF34C.did	4097	UU	2.39016	-1.14515	0.72012	0.0146755	0.97567	MOTU-KielIV
CF09	342-U1410B-10H-3,111-113	Gk. index	342	U1410	B	10	H	3	111	113	80.41	67.58	40.0978	180709_56_Chris_11_CF09C(2).did	4102	UU	2.44321	-1.01182	0.663001	0.0216975	0.964435	MOTU-KielIV
CF17	342-U1410B-10H-5,5-7.5	Gk. index	342	U1410	B	10	H	5	5	7.5	82.35	69.52	40.1583	180709_56_Chris_12_CF17C(1).did	4103	UU	2.49536	-1.25211	0.63716	0.0216975	0.964435	MOTU-KielIV
CF26	342-U1410C-9H-4,41-43	Gk. index	342	U1410	C	9	H	4	41	43	78.21	64.1586	39.9555	180710_56_Chris_15_CF26C.did	4107	UU	2.54891	-1.37516	0.620995	0.022894	0.953537	MOTU-KielIV
CF12	342-U1410B-10H-4,41-43	Gk. index	342	U1410	B	10	H	4	41	43	81.21	68.38	40.1228	180710_56_Chris_18_CF12C.did	4110	UU	2.40855	-1.00403	0.592115	0.0233822	0.95618	MOTU-KielIV
CF17	342-U1410B-10H-5,5-7.5	A. (prae-)topilensis	342	U1410	B	10	H	5	5	7.5	82.35	69.52	40.1583	180710_56_Chris_21_CF17A I.did	4113	UU	4.34964	-2.17293	0.534234	0.0216473	0.964572	MOTU-KielIV
1214	342-U1408A-9H-3,13-15	A. bullbrooki	342	U1408	A	9	H	3	13	15	73.93	90.6759	40.733	180710_56_Chris_22_1214B.did	4114	UU	3.19365	-1.68518	0.553672	0.0216473	0.964572	MOTU-KielIV
R690	342-U1408C-7H-5,124-126	Gk. index	342	U1408	C	7	H	5	124	126	57.04	60.03	39.8133	180710_56_Chris_23_R690C.did	4115	UU	2.3132	-1.15722	0.551553	0.0216473	0.964572	MOTU-KielIV
CF18	342-U1410B-10H-5,11-13	A. (prae-)topilensis	342	U1410	B	10	H	5	11	13	82.41	69.58	40.1602	180710_56_Chris_24_CF18A.did	4116	UU	4.25902	-2.0726	0.582324	0.0215947	0.964657	MOTU-KielIV
CF17	342-U1410B-10H-5,5-7.5	A. (prae-)topilensis	342	U1410	B	10	H	5	5	7.5	82.35	69.52	40.1583	180710_56_Chris_27_CF17A II.did	4119	UU	4.44864	-2.08676	0.585734	0.0202114	0.966901	MOTU-KielIV
CF32	342-U1410C-9H-5,11-13	Gk. index	342	U1410	C	9	H	5	11	13	79.41	65.36	40.0066	180710_56_Chris_28_CF32C.did	4120	UU	2.4447	-1.09429	0.555988	0.0202114	0.966901	MOTU-KielIV
R328	342-U1408B-8H-2,103-105	Gk. index	342	U1408	B	8	H	2	103	105	59.73	62.12	39.882	180711_56_Chris_33_R328C.did	4125	UU	2.65704	-0.996202	0.498503	0.0225452	0.963076	MOTU-KielIV
CF10	342-U1410B-10H-4,1-3	Gk. index	342	U1410	B	10	H	4	1	3	80.81	67.98	40.1103	180711_56_Chris_34_CF10C.did	4126	UU	2.62278	-1.24086	0.56787	0.0225452	0.963076	MOTU-KielIV
CF13	342-U1410B-10H-4,55-58	Gk. index	342	U1410	B	10	H	4	55	58	81.35	68.52	40.1271	180711_56_Chris_36_CF13C.did	4128	UU	2.44069	-1.11676	0.628935	0.0210377	0.970366	MOTU-KielIV
R398	342-U1408B-8H-4,13-15	Gk. index	342	U1408	B	8	H	4	13	15	61.83	64.2065	39.9576	180726_64_RobinvdP_9_R398C.did	4401	UU	2.4595	-1.30678	0.567447	0.0428012	0.928168	MOTU-KielIV
R398	342-U1408B-8H-4,13-15	Gk. index	342	U1408	B	8	H	4	13	15	61.83	64.2065	39.9576	180726_64_RobinvdP_10_R398C.did	4402	UU	2.28783	-1.22429	0.616152	0.0436115	0.924254	MOTU-KielIV
R398	342-U1408B-8H-4,13-15	A. (prae-)topilensis	342	U1408	B	8	H	4	13	15	61.83	64.2065	39.9576	180726_64_RobinvdP_11_R398a.did	4403	UU	4.11325	-2.16534	0.568929	0.0431384	0.926539	MOTU-KielIV
R398	342-U1408B-8H-4,13-15	A. (prae-)topilensis	342	U1408	B	8	H	4	13	15	61.83	64.2065	39.9576	180726_64_RobinvdP_12_R398a.did	4404	UU	3.84407	-1.899	0.507468	0.0431384	0.926539	MOTU-KielIV
R415	342-U1408B-8H-4,64-66	Gk. index	342	U1408	B	8	H	4	64	66	62.34	64.5788	39.9734	180726_64_RobinvdP_15_R415c.did	4407	UU	2.53743	-1.16063	0.654552	0.0420099	0.93199	MOTU-KielIV
R086	342-U1408A-8H-3,148-150	A. (prae-)topilensis	342	U1408	A	8	H	3	148	150	65.78	80.7	40.4784	180726_64_RobinvdP_17_R086a.did	4409	UU	3.70085	-1.79697	0.610998	0.0422462	0.930849	MOTU-KielIV
R086	342-U1408A-8H-3,148-150	A. (prae-)topilensis	342	U1408	A	8	H	3	148	150	65.78	80.7	40.4784	180726_64_RobinvdP_18_R086a.did	4410	UU	3.76866	-2.00231	0.562207	0.0424072	0.930071	MOTU-KielIV
R816	342-U1408C-8H-5,109-111	A. (prae-)topilensis	342	U1408	C	8	H	5	109	111	66.4	76.63	40.3919	180727_64_RobinvdP_21_R816a.did	4413	UU	3.43664	-2.0246	0.513133	0.0421416	0.929364	MOTU-KielIV
R852	342-U1408C-8H-6,67-69	A. (prae-)topilensis	342	U1408	C	8	H	6	67	69	67.48	77.71	40.4173	180727_64_RobinvdP_23_R852a.did	4415	UU	3.32868	-1.62392	0.602133	0.0396761	0.934086	MOTU-KielIV
R852	342-U1408C-8H-6,67-69	A. (prae-)topilensis	342	U1408	C	8	H	6	67	69	67.48	77.71	40.4173	180727_64_RobinvdP_24_R852a.did	4416	UU	3.64218	-1.96335	0.621272	0.0396761	0.934086	MOTU-KielIV
R006	342-U1408A-8H-2,58-60	Gk. index	342	U1408	A	8	H	2	58	60	63.38	78.3	40.4294	180727_64_RobinvdP_27_R006c.did	4419	UU	1.55361	-1.21895	0.620766	0.0394021	0.93541	MOTU-KielIV
R006	342-U1408A-8H-2,58-60	Gk. index	342	U1408	A	8	H	2	58	60	63.38	78.3	40.4294	180727_64_RobinvdP_28_R006c.did	4420	UU	1.69157	-1.24913	0.593249	0.0406381	0.933389	MOTU-KielIV
R014	342-U1408A-8H-2,82-84	A. (prae-)topilensis	342	U1408	A	8	H	2	82	84	63.62	78.54	40.4343	180727_64_RobinvdP_29_R014a.did	4421	UU	3.58425	-2.18795	0.584262	0.0401491	0.934189	MOTU-KielIV
R342	342-U1408B-8H-2,145-147	A. (prae-)topilensis	342	U1408	B	8	H	2	145	147	60.15	62.54	39.8959	180727_65_RobinHoodvander_9_R342a.did	4439	UU	4.17069	-2.14499	0.650519	0.0327231	0.947275	MOTU-KielIV
R342	342-U1408B-8H-2,145-147	Gk. index	342	U1408	B	8	H	2	145	147	60.15	62.54	39.8959	180727_65_RobinHoodvander_11_R342c.did	4441	UU	2.68763	-1.04591	0.612694	0.0320257	0.948215	MOTU-KielIV
R342	342-U1408B-8H-2,145-147	Gk. index	342	U1408	B	8	H	2	145	147	60.15	62.54	39.8959	180727_65_RobinHoodvander_12_R342c.did	4442	UU	2.56125	-0.933229	0.692636	0.0320257	0.948215	MOTU-KielIV
R306	342-U1408B-8H-2,37-39	A. (prae-)topilensis	342	U1408	B	8	H	2	37	39	59.07	61.4617	39.8604	180727_65_RobinHoodvander_13_R306a.did	4443	UU	4.74275	-2.25222	0.607517	0.0320257	0.948215	MOTU-KielIV
R306	342-U1408B-8H-2,37-39	Gk. index	342	U1408	B	8	H	2	37	39	59.07	61.4617	39.8604	180730_65_RobinHoodvander_19_R306c.did	4450	UU	2.15783	-1.01451	0.660369	0.0327313	0.944805	MOTU-KielIV
R306	342-U1408B-8H-2,37-39	Gk. index	342	U1408	B	8	H	2	37	39	59.07	61.4617	39.8604	180730_65_RobinHoodvander_20_R306c.did	4451	UU	2.68485	-1.03105	0.658271	0.0327313	0.944805	MOTU-KielIV
R704	342-U1408C-7H-6,16-18	Gk. index	342	U1408	C	7	H	6	16	18	57.46	60.45	39.8271	180730_65_RobinHoodvander_21_R704c.did	4452	UU	2.55277	-1.00593	0.604455	0.0320435	0.948129	MOTU-KielIV
R696	342-U1408C-7H-5,142-144	A. (prae-)topilensis	342	U1408	C	7	H	5	142	144	57.22	60.21	39.8192	180730_65_RobinHoodvander_27_R696a.did	4458	UU	4.2782	-2.13601	0.657109	0.0262299	0.957669	MOTU-KielIV
R696	342-U1408C-7H-5,142-144	Gk. index	342	U1408	C	7	H	5	142	144	57.22	60.21	39.8192	180730_65_RobinHoodvander_29_R696c.did	4460	UU	2.44384	-1.17106	0.558129	0.0224748	0.961983	MOTU-KielIV
R696	342-U1408C-7H-5,142-144	Gk. index	342	U1408	C	7	H	5	142	144	57.22	60.21	39.8192	180730_65_RobinHoodvander_30_R696c.did	4461	UU	2.46886	-1.03471	0.61186	0.0228628	0.960108	MOTU-KielIV
R038	342-U1408A-8H-3,4-6	Gk. index	342	U1408	A	8	H	3	4	6	64.34	79.26	40.449	180730_65_RobinHoodvander_31_R038c.did	4462	UU	2.22247	-1.45168	0.577216	0.0228628	0.960108	MOTU-KielIV
R038	342-U1408A-8H-3,4-6	Gk. index	342	U1408	A	8	H	3	4	6	64.34	79.26	40.449	180731_65_RobinHoodvander_36_R038c.did	4467	UU	2.0941	-1.31771	0.598903	0.0237645	0.961385	MOTU-KielIV
R656	342-U1408C-7H-5,22-24	A. (prae-)topilensis	342	U1408	C	7	H	5	22	24	56.02	59.01	39.7797	180731_65_RobinHoodvander_37_R656a.did	4468	UU	4.33746	-2.11146	0.571385	0.0232339	0.962249	MOTU-KielIV
R656	342-U1408C-7H-5,22-24	A. (prae-)topilensis	342	U1408	C	7	H	5	22	24	56.02	59.01	39.7797	180731_65_RobinHoodvander_38_R656a.did	4469	UU	4.3948	-2.20553	0.637667	0.0236915	0.961504	MOTU-KielIV
R656	342-U1408C-7H-5,22-24	Gk. index	342	U1408	C	7	H	5	22	24	56.02	59.01	39.7797	180731_65_RobinHoodvander_39_R656c.did	4470	UU	2.5802	-1.05876	0.639437	0.0242452	0.959839	MOTU-KielIV
R656	342-U1408C-7H-5,22-24	Gk. index	342	U1408	C	7	H	5	22	24	56.02	59.01	39.7797	180731_65_RobinHoodvander_40_R656c.did	4471	UU	2.41744	-1.10445	0.614092	0.0238314	0.959606	MOTU-KielIV
R704	342-U1408C-7H-6,16-18	Gk. index	342	U1408	C	7	H	6	16	18	57.46	60.45	39.8271	180803_69_RobinvdPloeg_9_R704C.did	4583	UU	2.42965	-1.18207	0.618347	0.0374085	0.938813	MOTU-KielIV
R760	342-U1408C-8H-4,91-93	Gk. index	342	U1408	C	8	H	4	91	93	64.72	74.95	40.3363	180803_69_RobinvdPloeg_10_R760C.did	4584	UU	2.25617	-1.32555	0.578924	0.0387993	0.936542	MOTU-KielIV
R760	342-U1408C-8H-4,91-93	Gk. index	342	U1408	C	8	H	4	91	93	64.72	74.95	40.3363	180804_69_RobinvdPloeg_11_R760C.did	4585	UU	2.17312	-1.40079	0.57491	0.0387993	0.936542	MOTU-KielIV
R772	342-U1408C-8H-4,127-129	Gk. index	342	U1408	C	8	H	4	127	129	65.08	75.31	40.3482	180804_69_RobinvdPloeg_12_R772C.did	4586	UU	2.03503	-1.2717	0.624721	0.0401893	0.934278	MOTU-KielIV
R790	342-U1408C-8H-5,31-33	Gk. index	342	U1408	C	8	H	5	31	33	65.62	75.85	40.3661	180804_69_RobinvdPloeg_13_R790C.did	4587	UU	1.89779	-1.42552	0.604512	0.0426775	0.930226	MOTU-KielIV
R790	342-U1408C-8H-5,31-33	Gk. index	342	U1408	C	8	H	5	31	33	65.62	75.85	40.3661	180804_69_RobinvdPloeg_18_R790C.did	4592	UU	1.81722	-1.47915	0.562845	0.0382862	0.93953	MOTU-KielIV
R801	342-U1408C-8H-5,64-66	Gk. index	342	U1408	C	8	H	5	64	66	65.95	76.18	40.377	180804_69_RobinvdPloeg_20_R801C.did	4594	UU	2.26761	-1.35922	0.627809	0.0385536	0.938237	MOTU-KielIV
2190	342-U1408C-10H-5,124-126	A. (prae-)topilensis	342	U1408	C	10	H	5	124	126	85.54	97.76	40.9142	180804_69_RobinvdPloeg_21_2190a.did	4595	UU	4.0278	-2.09372	0.606733	0.0385536	0.938237	MOTU-KielIV
2190	342-U1408C-10H-5,124-126	A. (prae-)topilensis	342	U1408	C	10	H	5	124	126	85.54	97.76	40.9142	180804_69_RobinvdPloeg_22_2190a.did	4596	UU	3.92672	-1.8776	0.567328	0.0386826	0.937613	MOTU-KielIV
2112	342-U1408C-10H-4,40-42	A. (prae-)topilensis	342	U1408	C	10	H	4	40	42	83.2	95.42	40.8586	180804_69_RobinvdPloeg_27_2112a.did	4601	UU	3.39721	-2.32368	0.63853	0.0378434	0.938793	MOTU-KielIV
2112	342-U1408C-10H-4,40-42	A. (prae-)topilensis	342	U1408	C	10	H	4	40	42	83.2	95.42	40.8586	180804_69_RobinvdPloeg_28_2112a.did	4602	UU	3.79543	-2.15522	0.641092	0.0378434	0.938793	MOTU-KielIV
1172	342-U1408A-9H-2,37-39	A. (prae-)topilensis	342	U1408	A	9	H	2	37	39	72.67	89.4159	40.6962	180804_69_RobinvdPloeg_29_1172a.did	4603	UU	2.63366	-1.31618	0.62427	0.0378434	0.938793	MOTU-KielIV
1912	342-U1408C-9H-4,85-87	A. (prae-)topilensis	342	U1408	C	9	H	4	85	87	74.15	85.47	40.5808	180804_69_RobinvdPloeg_31_1912a.did	4605	UU	3.24958	-1.84726	0.627672	0.0375866	0.940035	MOTU-KielIV
1912	342-U1408C-9H-4,85-87	A. (prae-)topilensis	342	U1408	C	9	H	4	85	87	74.15	85.47	40.5808	180804_69_RobinvdPloeg_36_1912a.did	4610	UU	3.79268	-1.78641	0.59683	0.0378748	0.939825	MOTU-KielIV
1020	342-U1408A-8H-4,31-33	A. (prae-)topilensis	342	U1408	A	8	H	4	31	33	66.11	81.03	40.4851	180804_69_RobinvdPloeg_37_1020a.did	4611	UU	3.33703	-1.95389	0.635763	0.0381481	0.93938	MOTU-KielIV
1020	342-U1408A-8H-4,31-33	A. (prae-)topilensis	342	U1408	A	8	H	4	31	33	66.11	81.03	40.4851	180804_69_RobinvdPloeg_38_1020a.did	4612	UU	3.81798	-2.04585	0.598445	0.038219	0.938724	MOTU-KielIV
R318	342-U1408B-8H-2,73-75	A. (prae-)topilensis	342	U1408	B	8	H	2	73	75	59.43	61.82	39.8722	180804_69_RobinvdPloeg_39_R318a.did	4613	UU	4.10753	-1.75645	0.624202	0.0386851	0.936471	MOTU-KielIV
R330	342-U1408B-8H-2,109-111	Gk. index	342	U1408	B	8	H	2	109	111	59.79	62.18	39.884	180822_79_RobinvdP_9_R330C.did	5033	UU	2.53189	-0.979526	0.573281	0.0468146	0.92218	MOTU-KielIV
R330	342-U1408B-8H-2,109-111	Gk. index	342	U1408	B	8	H	2	109	111	59.79	62.18	39.884	180822_79_RobinvdP_10_R330C.did	5034	UU	2.57859	-0.964344	0.599435	0.0461945	0.925178	MOTU-KielIV
R338	342-U1408B-8H-2,133-135	Gk. index	342	U1408	B	8	H	2	133	135	60.03	62.42	39.8919	180822_79_RobinvdP_11_R338C.did	5035	UU	2.60999	-1.04864	0.64201	0.0460674	0.925793	MOTU-KielIV
R338	342-U1408B-8H-2,133-135	Gk. index	342	U1408	B	8	H	2	133	135	60.03	62.42	39.8919	180822_79_RobinvdP_12_R338C.did	5036	UU	2.47343	-0.880592	0.622179	0.0473183	0.923747	MOTU-KielIV
R823	342-U1408C-8H-5,130-132	A. (prae-)topilensis	342	U1408	C	8	H	5	130	132	66.61	76.84	40.3988	180822_79_RobinvdP_15_R823a.did	5039	UU	3.22597	-2.09647	0.57142	0.0458726	0.926094	MOTU-KielIV
R823	342-U1408C-8H-5,130-132	A. (prae-)topilensis	342	U1408	C	8	H	5	130	132	66.61	76.84	40.3988	180822_79_RobinvdP_16_R823a.did	5040	UU	2.99905	-1.47578	0.66854	0.0446612	0.927576	MOTU-KielIV
R823	342-U1408C-8H-5,130-132	Gk. index	342	U1408	C	8	H	5	130	132	66.61	76.84	40.3988	180822_79_RobinvdP_17_R823c.did	5041	UU	1.79919	-1.31676	0.677712	0.0445405	0.926402	MOTU-KielIV
R744	342-U1408C-8H-4,43-45	Gk. index	342	U1408	C	8	H	4	43	45	64.24	74.4713	40.3205	180822_79_RobinvdP_21_R744c.did	5045	UU	2.15271	-1.16835	0.668146	0.0442395	0.927858	MOTU-KielIV
R744	342-U1408C-8H-4,43-45	Gk. index	342	U1408	C	8	H	4	43	45	64.24	74.4713	40.3205	180822_79_RobinvdP_22_R744c.did	5046	UU	2.0204	-1.14239	0.626358	0.0442395	0.927858	MOTU-KielIV
R507	342-U1408B-8H-6,40-42	A. (prae-)topilensis	342	U1408	B	8	H	6	40	42	65.1	74.13	40.3092	180822_79_RobinvdP_23_R507a.did	5047	UU	3.95727	-2.1027	0.624493	0.0443834	0.927622	MOTU-KielIV
1058	342-U1408A-8H-4,145-147	A. (prae-)topilensis	342	U1408	A	8	H	4	145	147	67.25	82.17	40.5084	180822_79_RobinvdP_27_1058a.did	5051	UU	3.46318	-1.71229	0.617449	0.0460313	0.924719	MOTU-KielIV
1058	342-U1408A-8H-4,145-147	A. (prae-)topilensis	342	U1408	A	8	H	4	145	147	67.25	82.17	40.5084	180822_79_RobinvdP_28_1058a.did	5052	UU	3.61905	-1.70295	0.652531	0.0465132	0.923931	MOTU-KielIV
1074	342-U1408A-8H-5,43-45	A. (prae-)topilensis	342	U1408	A	8	H	5	43	45	67.73	82.65	40.5182	180822_79_RobinvdP_29_1074a.did	5053	UU	3.656	-1.92628	0.622724	0.0462712	0.924325	MOTU-KielIV
1074	342-U1408A-8H-5,43-45	A. (prae-)topilensis	342	U1408	A	8	H	5	43	45	67.73	82.65	40.5182	180822_79_RobinvdP_30_1074a.did	5054	UU	3.59389	-2.02024	0.626053	0.0467984	0.923468	MOTU-KielIV
1172	342-U1408A-9H-2,37-39	A. (prae-)topilensis	342	U1408	A	9	H	2	37	39	72.67	89.4159	40.6962	180822_79_RobinvdP_37_1172a.did	5061	UU	3.0856	-1.22366	0.637817	0.0447701	0.926948	MOTU-KielIV
1160	342-U1408A-9H-2,1-3	A. (prae-)topilensis	342	U1408	A	9	H	2	1	3	72.31	89.0559	40.6857	190114_134_RvdP_11_1160a.did	7584	UU	3.58075	-1.74182	0.578503	0.0359116	0.939675	MOTU-KielIV
1160	342-U1408A-9H-2,1-3	A. (prae-)topilensis	342	U1408	A	9	H	2	1	3	72.31	89.0559	40.6857	190114_134_RvdP_12_1160a.did	7585	UU	3.53275	-1.38375	0.624706	0.0357016	0.940019	MOTU-KielIV
R488	342-U1408B-8H-5,133-135	Gk. index	342	U1408	B	8	H	5	133	135	64.53	73.56	40.2904	190114_134_RvdP_14_R488c.did	7587	UU	1.65476	-1.39342	0.572652	0.036397	0.939822	MOTU-KielIV
R488	342-U1408B-8H-5,133-135	Gk. index	342	U1408	B	8	H	5	133	135	64.53	73.56	40.2904	190114_134_RvdP_15_R488c.did	7588	UU	1.7659	-1.3645	0.589062	0.0366644	0.939386	MOTU-KielIV
1110	342-U1408A-8H-6,1-3	A. (prae-)topilensis	342	U1408	A	8	H	6	1	3	68.81	83.73	40.5403	190114_134_RvdP_17_1110a.did	7590	UU	3.27439	-1.73755	0.573601	0.036725	0.939094	MOTU-KielIV
1110	342-U1408A-8H-6,1-3	A. (prae-)topilensis	342	U1408	A	8	H	6	1	3	68.81	83.73	40.5403	190114_134_RvdP_18_1110a.did	7591	UU	3.33629	-1.6526	0.597821	0.036725	0.939094	MOTU-KielIV
1098	342-U1408A-8H-5,115-117	A. (prae-)topilensis	342	U1408	A	8	H	5	115	117	68.45	83.37	40.5329	190114_134_RvdP_20_1098a.did	7593	UU	3.50025	-2.03839	0.597825	0.0367716	0.939052	MOTU-KielIV
1098	342-U1408A-8H-5,115-117	A. (prae-)topilensis	342	U1408	A	8	H	5	115	117	68.45	83.37	40.5329	190114_134_RvdP_21_1098a.did	7594	UU	3.1597	-1.48148	0.597212	0.038047	0.936975	MOTU-KielIV
R720	342-U1408C-7H-6,64-66	Gk. index	342	U1408	C	7	H	6	64	66	57.94	60.93	39.8429	190114_134_RvdP_23_R720c.did	7596	UU	2.3339	-1.07495	0.647132	0.037312	0.938915	MOTU-KielIV
R720	342-U1408C-7H-6,64-66	Gk. index	342	U1408	C	7	H	6	64	66	57.94	60.93	39.8429	190115_134_RvdP_24_R720c.did	7597	UU	2.4933	-1.01067	0.629271	0.0366842	0.939941	MOTU-KielIV
2170	342-U1408C-10H-5,64-66	A. (prae-)topilensis	342	U1408	C	10	H	5	64	66	84.94	97.16	40.9	190115_134_RvdP_26_2170a.did	7599	UU	3.98511	-1.97924	0.594641	0.03716	0.937643	MOTU-KielIV
2170	342-U1408C-10H-5,64-66	A. (prae-)topilensis	342	U1408	C	10	H	5	64	66	84.94	97.16	40.9	190115_134_RvdP_27_2170a.did	7600	UU	4.42329	-1.99851	0.575518	0.03716	0.937643	MOTU-KielIV
R476	342-U1408B-8H-5,97-99	Gk. index	342	U1408	B	8	H	5	97	99	64.17	73.2	40.2785	190115_134_RvdP_29_R476c.did	7602	UU	2.04405	-1.52589	0.63168	0.0368366	0.939205	MOTU-KielIV
R476	342-U1408B-8H-5,97-99	Gk. index	342	U1408	B	8	H	5	97	99	64.17	73.2	40.2785	190115_134_RvdP_30_R476c.did	7603	UU	2.07169	-1.47789	0.616719	0.0379373	0.937412	MOTU-KielIV
2026	342-U1408C-10H-2,82-84	A. (prae-)topilensis	342	U1408	C	10	H	2	82	84	80.62	92.84	40.7963	190115_134_RvdP_32_2026a.did	7605	UU	3.60168	-1.58904	0.59336	0.0362048	0.941296	MOTU-KielIV
2026	342-U1408C-10H-2,82-84	A. (prae-)topilensis	342	U1408	C	10	H	2	82	84	80.62	92.84	40.7963	190115_134_RvdP_33_2026a.did	7606	UU	3.9006	-1.90852	0.614642	0.0404358	0.934385	MOTU-KielIV
R856	342-U1408C-8H-6,79-81	A. (prae-)topilensis	342	U1408	C	8	H	6	79	81	67.6	77.83	40.4198	190115_134_RvdP_35_R856a.did	7608	UU	3.60376	-1.94709	0.534819	0.0402439	0.933894	MOTU-KielIV
1156	342-U1408A-9H-1,139-141	A. (prae-)topilensis	342	U1408	A	9	H	1	139	141	72.19	88.9359	40.6821	190115_134_RvdP_36_1156a.did	7609	UU	3.04472	-1.60535	0.600964	0.0423188	0.930514	MOTU-KielIV
1156	342-U1408A-9H-1,139-141	A. (prae-)topilensis	342	U1408	A	9	H	1	139	141	72.19	88.9359	40.6821	190115_134_RvdP_38_1156a.did	7611	UU	3.59878	-1.62658	0.590488	0.0434848	0.928513	MOTU-KielIV
1156	342-U1408A-9H-1,139-141	A. (prae-)topilensis	342	U1408	A	9	H	1	139	141	72.19	88.9359	40.6821	190115_134_RvdP_39_1156a.did	7612	UU	3.6757	-1.66518	0.550541	0.0432683	0.929892	MOTU-KielIV
R322	342-U1408B-8H-2,85-87	Gk. index	342	U1408	B	8	H	2	85	87	59.55	61.94	39.8761	190124_140_RvdP_11_R322c.did	7862	UU	2.61734	-0.994737	0.600626	0.0338644	0.945732	MOTU-KielIV
R322	342-U1408B-8H-2,85-87	Gk. index	342	U1408	B	8	H	2	85	87	59.55	61.94	39.8761	190124_140_RvdP_12_R322c.did	7863	UU	2.51455	-1.04519	0.584675	0.0321028	0.948601	MOTU-KielIV
R664	342-U1408C-7H-5,46-48	Gk. index	342	U1408	C	7	H	5	46	48	56.26	59.25	39.7876	190125_140_RvdP_14_R664c.did	7865	UU	2.46531	-0.930551	0.58837	0.0305528	0.949549	MOTU-KielIV
R664	342-U1408C-7H-5,46-48	Gk. index	342	U1408	C	7	H	5	46	48	56.26	59.25	39.7876	190125_140_RvdP_15_R664c.did	7866	UU	2.63931	-0.98896	0.599605	0.0305528	0.949549	MOTU-KielIV
2154	342-U1408C-10H-5,16-18	A. (prae-)topilensis	342	U1408	C	10	H	5	16	18	84.46	96.68	40.8886	190125_140_RvdP_17_2154a.did	7868	UU	3.47616	-1.65379	0.582678	0.0304388	0.9501	MOTU-KielIV
2154	342-U1408C-10H-5,16-18	A. (prae-)topilensis	342	U1408	C	10	H	5	16	18	84.46	96.68	40.8886	190125_140_RvdP_18_2154a.did	7869	UU	4.21237	-1.9263	0.562264	0.0304388	0.9501	MOTU-KielIV
R002	342-U1408A-8H-2,46-48	Gk. index	342	U1408	A	8	H	2	46	48	63.26	78.1914	40.4272	190125_140_RvdP_20_R002c.did	7871	UU	1.88022	-1.34216	0.554972	0.0301781	0.951361	MOTU-KielIV
R002	342-U1408A-8H-2,46-48	Gk. index	342	U1408	A	8	H	2	46	48	63.26	78.1914	40.4272	190125_140_RvdP_21_R002c.did	7872	UU	1.76827	-1.32288	0.602061	0.0301781	0.951361	MOTU-KielIV
1928	342-U1408C-9H-4,133-135	A. (prae-)topilensis	342	U1408	C	9	H	4	133	135	74.63	85.95	40.5949	190125_140_RvdP_23_1928a.did	7874	UU	3.60303	-1.68121	0.604119	0.0310339	0.947222	MOTU-KielIV
1928	342-U1408C-9H-4,133-135	A. (prae-)topilensis	342	U1408	C	9	H	4	133	135	74.63	85.95	40.5949	190125_140_RvdP_24_1928a.did	7875	UU	3.41631	-1.37405	0.58557	0.0310339	0.947222	MOTU-KielIV
R784	342-U1408C-8H-5,13-15	Gk. index	342	U1408	C	8	H	5	13	15	65.44	75.67	40.3601	190125_140_RvdP_26_R784c.did	7877	UU	2.06145	-1.41675	0.576945	0.0302955	0.950793	MOTU-KielIV
R784	342-U1408C-8H-5,13-15	Gk. index	342	U1408	C	8	H	5	13	15	65.44	75.67	40.3601	190125_140_RvdP_27_R784c.did	7878	UU	2.02775	-1.2881	0.574174	0.0302955	0.950793	MOTU-KielIV
1948	342-U1408C-9H-5,43-45	A. (prae-)topilensis	342	U1408	C	9	H	5	43	45	75.23	86.55	40.6124	190125_140_RvdP_29_1948a.did	7880	UU	3.10041	-1.5638	0.647326	0.0299342	0.952541	MOTU-KielIV
1948	342-U1408C-9H-5,43-45	A. (prae-)topilensis	342	U1408	C	9	H	5	43	45	75.23	86.55	40.6124	190125_140_RvdP_30_1948a.did	7881	UU	3.33485	-1.52716	0.595138	0.0299342	0.952541	MOTU-KielIV
R582	342-U1408C-7H-3,100-102	A. (prae-)topilensis	342	U1408	C	7	H	3	100	102	53.8	56.79	39.7067	190125_140_RvdP_32_R582a.did	7883	UU	4.29492	-2.43288	0.55892	0.029987	0.952285	MOTU-KielIV
R582	342-U1408C-7H-3,100-102	A. (prae-)topilensis	342	U1408	C	7	H	3	100	102	53.8	56.79	39.7067	190125_140_RvdP_33_R582a.did	7884	UU	4.12394	-2.00802	0.547412	0.0292431	0.9535	MOTU-KielIV
1070	342-U1408A-8H-5,31-33	A. (prae-)topilensis	342	U1408	A	8	H	5	31	33	67.61	82.53	40.5158	190125_140_RvdP_35_1070a.did	7886	UU	3.74173	-1.88592	0.578729	0.0290891	0.952694	MOTU-KielIV
1070	342-U1408A-8H-5,31-33	A. (prae-)topilensis	342	U1408	A	8	H	5	31	33	67.61	82.53	40.5158	190125_140_RvdP_36_1070a.did	7887	UU	3.47936	-1.72115	0.629057	0.0276093	0.955104	MOTU-KielIV
1106	342-U1408A-8H-5,139-141	A. (prae-)topilensis	342	U1408	A	8	H	5	139	141	68.69	83.61	40.5378	190125_140_RvdP_38_1106a.did	7889	UU	3.43455	-1.38001	0.608374	0.026395	0.956515	MOTU-KielIV
1106	342-U1408A-8H-5,139-141	A. (prae-)topilensis	342	U1408	A	8	H	5	139	141	68.69	83.61	40.5378	190125_140_RvdP_39_1106a.did	7890	UU	3.48585	-1.51765	0.6709	0.025955	0.958643	MOTU-KielIV
R402	342-U1408B-8H-4,25-27	Gk. index	342	U1408	B	8	H	4	25	27	61.95	64.2941	39.9613	190201_142_RvdP_11_R402c.did	7954	UU	2.40978	-1.40498	0.6358	0.0271423	0.956348	MOTU-KielIV
R402	342-U1408B-8H-4,25-27	Gk. index	342	U1408	B	8	H	4	25	27	61.95	64.2941	39.9613	190201_142_RvdP_12_R402c.did	7955	UU	2.36993	-1.17669	0.599908	0.0308273	0.95033	MOTU-KielIV
R522	342-U1408B-8H-6,85-87	Gk. index	342	U1408	B	8	H	6	85	87	65.55	74.5828	40.3242	190201_142_RvdP_14_R522c.did	7957	UU	2.15286	-1.17847	0.622088	0.0334246	0.9461	MOTU-KielIV
2140	342-U1408C-10H-4,124-126	A. (prae-)topilensis	342	U1408	C	10	H	4	124	126	84.04	96.26	40.8786	190201_142_RvdP_17_2140a.did	7960	UU	3.77151	-1.80221	0.586453	0.0341181	0.944751	MOTU-KielIV
2140	342-U1408C-10H-4,124-126	A. (prae-)topilensis	342	U1408	C	10	H	4	124	126	84.04	96.26	40.8786	190201_142_RvdP_18_2140a.did	7961	UU	3.79481	-1.75228	0.567102	0.0341181	0.944751	MOTU-KielIV
2128	342-U1408C-10H-4,88-90	A. (prae-)topilensis	342	U1408	C	10	H	4	88	90	83.68	95.9	40.87	190201_142_RvdP_20_2128a.did	7963	UU	3.66953	-1.94204	0.589872	0.0340474	0.945093	MOTU-KielIV
2128	342-U1408C-10H-4,88-90	A. (prae-)topilensis	342	U1408	C	10	H	4	88	90	83.68	95.9	40.87	190201_142_RvdP_21_2128a.did	7964	UU	4.34383	-1.97445	0.567607	0.0340474	0.945093	MOTU-KielIV
R618	342-U1408C-7H-4,58-60	Gk. index	342	U1408	C	7	H	4	58	60	54.88	57.87	39.7422	190201_142_RvdP_23_R618c.did	7966	UU	2.50189	-0.839125	0.577672	0.0340121	0.945264	MOTU-KielIV
R618	342-U1408C-7H-4,58-60	Gk. index	342	U1408	C	7	H	4	58	60	54.88	57.87	39.7422	190201_142_RvdP_24_R618c.did	7967	UU	2.50913	-0.856519	0.614295	0.0340121	0.945264	MOTU-KielIV
2058	342-U1408C-10H-3,28-30	A. (prae-)topilensis	342	U1408	C	10	H	3	28	30	81.58	93.8	40.8201	190201_142_RvdP_26_2058a.did	7969	UU	3.92619	-1.9798	0.636559	0.0340128	0.94526	MOTU-KielIV
2058	342-U1408C-10H-3,28-30	A. (prae-)topilensis	342	U1408	C	10	H	3	28	30	81.58	93.8	40.8201	190201_142_RvdP_27_2058a.did	7970	UU	3.79079	-1.78478	0.607384	0.0340128	0.94526	MOTU-KielIV
1996	342-U1408C-10H-1,142-144	A. (prae-)topilensis	342	U1408	C	10	H	1	142	144	79.72	91.94	40.77	190201_142_RvdP_29_1996a.did	7972	UU	3.31119	-1.87591	0.644211	0.0340183	0.945234	MOTU-KielIV
1996	342-U1408C-10H-1,142-144	A. (prae-)topilensis	342	U1408	C	10	H	1	142	144	79.72	91.94	40.77	190201_142_RvdP_30_1996a.did	7973	UU	3.87092	-1.9903	0.635955	0.0340183	0.945234	MOTU-KielIV
1880	342-U1408C-9H-3,139-141	A. (prae-)topilensis	342	U1408	C	9	H	3	139	141	73.19	84.51	40.5562	190201_142_RvdP_32_1880a.did	7975	UU	3.48247	-1.91195	0.564648	0.0340963	0.944857	MOTU-KielIV
1880	342-U1408C-9H-3,139-141	A. (prae-)topilensis	342	U1408	C	9	H	3	139	141	73.19	84.51	40.5562	190201_142_RvdP_33_1880a.did	7976	UU	3.34357	-1.71832	0.569614	0.0340963	0.944857	MOTU-KielIV
R060	342-U1408A-8H-3,70-72	Gk. index	342	U1408	A	8	H	3	70	72	65	79.92	40.4625	190201_142_RvdP_35_R060c.did	7978	UU	1.67312	-1.21471	0.64154	0.0340812	0.94493	MOTU-KielIV
R060	342-U1408A-8H-3,70-72	Gk. index	342	U1408	A	8	H	3	70	72	65	79.92	40.4625	190201_142_RvdP_36_R060c.did	7979	UU	1.69151	-1.23173	0.5902	0.0340812	0.94493	MOTU-KielIV
R060	342-U1408A-8H-3,70-72	Gk. index	342	U1408	A	8	H	3	70	72	65	79.92	40.4625	190201_142_RvdP_38_R060c.did	7981	UU	1.69158	-1.21263	0.590216	0.0340775	0.944947	MOTU-KielIV
R522	342-U1408B-8H-6,85-87	Gk. index	342	U1408	B	8	H	6	85	87	65.55	74.5828	40.3242	190201_142_RvdP_39_R522c.did	7982	UU	2.04245	-1.12406	0.679481	0.0336358	0.947083	MOTU-KielIV
1244	342-U1408A-9H-3,103-105	A. (prae-)topilensis	342	U1408	A	9	H	3	103	105	74.83	91.6429	40.7613	190204_143_RvdP_11_1244a.did	8000	UU	3.38627	-1.5272	0.598265	0.0420164	0.93088	MOTU-KielIV
R378	342-U1408B-8H-3,103-105	Gk. index	342	U1408	B	8	H	3	103	105	61.23	63.62	39.9326	190204_143_RvdP_12_R378c.did	8001	UU	2.62967	-1.46506	0.648354	0.0455531	0.924425	MOTU-KielIV
R378	342-U1408B-8H-3,103-105	Gk. index	342	U1408	B	8	H	3	103	105	61.23	63.62	39.9326	190204_143_RvdP_14_R378c.did	8003	UU	2.22949	-1.44405	0.547589	0.0452613	0.925491	MOTU-KielIV
R378	342-U1408B-8H-3,103-105	Gk. index	342	U1408	B	8	H	3	103	105	61.23	63.62	39.9326	190204_143_RvdP_15_R378c.did	8004	UU	2.44071	-1.54769	0.583423	0.044736	0.926215	MOTU-KielIV
1232	342-U1408A-9H-3,67-69	A. (prae-)topilensis	342	U1408	A	9	H	3	67	69	74.47	91.2159	40.7488	190204_143_RvdP_17_1232a.did	8006	UU	3.08337	-1.81553	0.57281	0.0446607	0.926579	MOTU-KielIV
1232	342-U1408A-9H-3,67-69	A. (prae-)topilensis	342	U1408	A	9	H	3	67	69	74.47	91.2159	40.7488	190204_143_RvdP_18_1232a.did	8007	UU	3.56011	-1.9977	0.575215	0.0446607	0.926579	MOTU-KielIV
R356	342-U1408B-8H-3,37-39	Gk. index	342	U1408	B	8	H	3	37	39	60.57	62.96	39.9097	190204_143_RvdP_20_R356c.did	8009	UU	2.19554	-1.14417	0.587702	0.0447764	0.92602	MOTU-KielIV
R356	342-U1408B-8H-3,37-39	Gk. index	342	U1408	B	8	H	3	37	39	60.57	62.96	39.9097	190204_143_RvdP_21_R356c.did	8010	UU	2.27382	-1.13941	0.625553	0.045152	0.924204	MOTU-KielIV
R606	342-U1408C-7H-4,22-24	A. (prae-)topilensis	342	U1408	C	7	H	4	22	24	54.52	57.51	39.7304	190205_143_RvdP_23_R606a.did	8012	UU	4.05843	-2.05638	0.585614	0.0447285	0.926252	MOTU-KielIV
R606	342-U1408C-7H-4,22-24	A. (prae-)topilensis	342	U1408	C	7	H	4	22	24	54.52	57.51	39.7304	190205_143_RvdP_24_R606a.did	8013	UU	4.14472	-2.25574	0.576297	0.0443399	0.92813	MOTU-KielIV
1875	342-U1408C-9H-3,124-126	A. (prae-)topilensis	342	U1408	C	9	H	3	124	126	73.04	84.36	40.5532	190205_143_RvdP_26_1875a.did	8015	UU	3.67449	-1.64145	0.585595	0.0439492	0.930019	MOTU-KielIV
1875	342-U1408C-9H-3,124-126	A. (prae-)topilensis	342	U1408	C	9	H	3	124	126	73.04	84.36	40.5532	190205_143_RvdP_27_1875a.did	8016	UU	3.73874	-1.73495	0.627604	0.0439362	0.930082	MOTU-KielIV
R606	342-U1408C-7H-4,22-24	Gk. index	342	U1408	C	7	H	4	22	24	54.52	57.51	39.7304	190205_143_RvdP_29_R606c.did	8018	UU	2.57567	-1.24152	0.615449	0.0444908	0.927401	MOTU-KielIV
R606	342-U1408C-7H-4,22-24	Gk. index	342	U1408	C	7	H	4	22	24	54.52	57.51	39.7304	190205_143_RvdP_30_R606c.did	8019	UU	2.50244	-0.952404	0.583742	0.044456	0.927569	MOTU-KielIV
R634	342-U1408C-7H-4,106-108	A. (prae-)topilensis	342	U1408	C	7	H	4	106	108	55.36	58.35	39.758	190205_143_RvdP_32_R634a.did	8021	UU	4.56235	-1.89536	0.592812	0.0448351	0.925736	MOTU-KielIV
1976	342-U1408C-9H-5,127-129	A. (prae-)topilensis	342	U1408	C	9	H	5	127	129	76.07	87.39	40.637	190205_143_RvdP_33_1976a.did	8022	UU	2.94244	-1.7363	0.596486	0.0449476	0.925192	MOTU-KielIV
1976	342-U1408C-9H-5,127-129	A. (prae-)topilensis	342	U1408	C	9	H	5	127	129	76.07	87.39	40.637	190205_143_RvdP_35_1976a.did	8024	UU	2.96435	-1.58706	0.595962	0.0448983	0.925431	MOTU-KielIV
1976	342-U1408C-9H-5,127-129	A. (prae-)topilensis	342	U1408	C	9	H	5	127	129	76.07	87.39	40.637	190205_143_RvdP_36_1976a.did	8025	UU	3.63883	-1.78472	0.587037	0.0444888	0.92741	MOTU-KielIV
1916	342-U1408C-9H-4,97-99	A. (prae-)topilensis	342	U1408	C	9	H	4	97	99	74.27	85.59	40.5843	190205_143_RvdP_38_1916a.did	8027	UU	3.49715	-1.69984	0.5927	0.0445079	0.927318	MOTU-KielIV
1916	342-U1408C-9H-4,97-99	A. (prae-)topilensis	342	U1408	C	9	H	4	97	99	74.27	85.59	40.5843	190205_143_RvdP_39_1916a.did	8028	UU	3.39768	-1.56955	0.584778	0.0446563	0.926601	MOTU-KielIV
1208	342-U1408A-9H-2,145-147	A. (prae-)topilensis	342	U1408	A	9	H	2	145	147	73.75	90.4959	40.7277	190214_149_RvdP_11_1208a.did	8276	UU	3.52685	-2.01773	0.611452	0.00852486	0.986916	MOTU-KielIV
1208	342-U1408A-9H-2,145-147	A. (prae-)topilensis	342	U1408	A	9	H	2	145	147	73.75	90.4959	40.7277	190214_149_RvdP_12_1208a.did	8277	UU	3.59039	-1.95444	0.53227	0.00852486	0.986916	MOTU-KielIV
R728	342-U1408C-7H-6,88-90	Gk. index	342	U1408	C	7	H	6	88	90	58.18	61.17	39.8508	190214_149_RvdP_14_R728c.did	8279	UU	2.36353	-0.939771	0.621662	0.0089721	0.986489	MOTU-KielIV
R728	342-U1408C-7H-6,88-90	Gk. index	342	U1408	C	7	H	6	88	90	58.18	61.17	39.8508	190214_149_RvdP_15_R728c.did	8280	UU	2.48354	-0.971006	0.624117	0.00758334	0.988751	MOTU-KielIV
1192	342-U1408A-9H-2,97-99	A. (prae-)topilensis	342	U1408	A	9	H	2	97	99	73.27	90.0159	40.7137	190214_149_RvdP_17_1192a.did	8282	UU	3.69065	-1.74146	0.572956	0.00768566	0.988257	MOTU-KielIV
1192	342-U1408A-9H-2,97-99	A. (prae-)topilensis	342	U1408	A	9	H	2	97	99	73.27	90.0159	40.7137	190214_149_RvdP_18_1192a.did	8283	UU	3.54064	-1.69748	0.624	0.00768566	0.988257	MOTU-KielIV
R642	342-U1408C-7H-4,130-132	Gk. index	342	U1408	C	7	H	4	130	132	55.6	58.59	39.7659	190214_149_RvdP_20_R642c.did	8285	UU	2.47355	-1.06261	0.57663	0.00780248	0.987692	MOTU-KielIV
R642	342-U1408C-7H-4,130-132	Gk. index	342	U1408	C	7	H	4	130	132	55.6	58.59	39.7659	190214_149_RvdP_21_R642c.did	8286	UU	2.57776	-1.08309	0.58194	0.00780248	0.987692	MOTU-KielIV
1240	342-U1408A-9H-3,91-93	A. (prae-)topilensis	342	U1408	A	9	H	3	91	93	74.71	91.4827	40.7566	190215_149_RvdP_26_1240a.did	8291	UU	3.13603	-1.95422	0.634901	0.007248	0.987918	MOTU-KielIV
1240	342-U1408A-9H-3,91-93	A. (prae-)topilensis	342	U1408	A	9	H	3	91	93	74.71	91.4827	40.7566	190215_149_RvdP_27_1240a.did	8292	UU	3.46118	-1.86503	0.611708	0.0084462	0.985967	MOTU-KielIV
1204	342-U1408A-9H-2,133-135	A. (prae-)topilensis	342	U1408	A	9	H	2	133	135	73.63	90.3759	40.7242	190215_149_RvdP_29_1204a.did	8294	UU	3.43635	-1.88472	0.604667	0.00766054	0.989763	MOTU-KielIV
1204	342-U1408A-9H-2,133-135	A. (prae-)topilensis	342	U1408	A	9	H	2	133	135	73.63	90.3759	40.7242	190215_149_RvdP_30_1204a.did	8295	UU	3.57961	-2.12102	0.657013	0.00766054	0.989763	MOTU-KielIV
R318	342-U1408B-8H-2,73-75	Gk. index	342	U1408	B	8	H	2	73	75	59.43	61.82	39.8722	190215_149_RvdP_32_R318c.did	8297	UU	2.53651	-1.03694	0.629465	0.00758472	0.990129	MOTU-KielIV
R318	342-U1408B-8H-2,73-75	Gk. index	342	U1408	B	8	H	2	73	75	59.43	61.82	39.8722	190215_149_RvdP_33_R318c.did	8298	UU	2.54232	-0.965546	0.69151	0.00758472	0.990129	MOTU-KielIV
1932	342-U1408C-9H-4,145-147	A. (prae-)topilensis	342	U1408	C	9	H	4	145	147	74.75	86.07	40.5984	190215_149_RvdP_35_1932a.did	8300	UU	3.16525	-1.26318	0.580924	0.0076992	0.989576	MOTU-KielIV
1932	342-U1408C-9H-4,145-147	A. (prae-)topilensis	342	U1408	C	9	H	4	145	147	74.75	86.07	40.5984	190215_149_RvdP_36_1932a.did	8301	UU	3.90039	-1.78985	0.646627	0.0076992	0.989576	MOTU-KielIV
R406	342-U1408B-8H-4,37-39	Gk. index	342	U1408	B	8	H	4	37	39	62.07	64.3817	39.965	190215_149_RvdP_38_R406c.did	8303	UU	2.48454	-1.24716	0.626635	0.00770543	0.989546	MOTU-KielIV
R406	342-U1408B-8H-4,37-39	Gk. index	342	U1408	B	8	H	4	37	39	62.07	64.3817	39.965	190215_149_RvdP_39_R406c.did	8304	UU	2.44751	-1.23754	0.620826	0.00770543	0.989546	MOTU-KielIV
1032	342-U1408A-8H-4,67-69	A. (prae-)topilensis	342	U1408	A	8	H	4	67	69	66.47	81.39	40.4925	190219_151_RvdP_11_1032a.did	8358	UU	3.74302	-2.1521	0.544793	0.00410452	0.995868	MOTU-KielIV
R476	342-U1408B-8H-5,97-99	Gk. index	342	U1408	B	8	H	5	97	99	64.17	73.2	40.2785	190219_151_RvdP_12_R476c.did	8359	UU	1.91875	-1.30602	0.56282	0.00410452	0.995868	MOTU-KielIV
R760	342-U1408C-8H-4,91-93	Gk. index	342	U1408	C	8	H	4	91	93	64.72	74.95	40.3363	190219_151_RvdP_14_R760c.did	8361	UU	2.13975	-1.36371	0.528352	0.00122856	0.999233	MOTU-KielIV
R760	342-U1408C-8H-4,91-93	Gk. index	342	U1408	C	8	H	4	91	93	64.72	74.95	40.3363	190219_151_RvdP_15_R760c.did	8362	UU	2.19934	-1.35649	0.575711	-0.000468169	1.00201	MOTU-KielIV
R604	342-U1408C-7H-4,16-18	A. (prae-)topilensis	342	U1408	C	7	H	4	16	18	54.46	57.45	39.7284	190219_151_RvdP_17_R604a.did	8364	UU	3.91649	-2.0435	0.554369	-0.00129494	1.006	MOTU-KielIV
R604	342-U1408C-7H-4,16-18	A. (prae-)topilensis	342	U1408	C	7	H	4	16	18	54.46	57.45	39.7284	190219_151_RvdP_18_R604a.did	8365	UU	3.80047	-1.98775	0.561164	-0.00277131	1.00884	MOTU-KielIV
R801	342-U1408C-8H-5,64-66	Gk. index	342	U1408	C	8	H	5	64	66	65.95	76.18	40.377	190219_151_RvdP_20_R801c.did	8367	UU	2.169	-1.26286	0.529284	-0.00208436	1.00564	MOTU-KielIV
R801	342-U1408C-8H-5,64-66	Gk. index	342	U1408	C	8	H	5	64	66	65.95	76.18	40.377	190219_151_RvdP_21_R801c.did	8368	UU	2.36786	-1.36867	0.564386	-0.000229275	1.00257	MOTU-KielIV
R012	342-U1408A-8H-2,76-78	Gk. index	342	U1408	A	8	H	2	76	78	63.56	78.48	40.4331	190220_151_RvdP_23_R012c.did	8370	UU	1.70951	-1.25048	0.586729	0.0028003	0.999631	MOTU-KielIV
R012	342-U1408A-8H-2,76-78	Gk. index	342	U1408	A	8	H	2	76	78	63.56	78.48	40.4331	190220_151_RvdP_24_R012c.did	8371	UU	1.76108	-1.30854	0.575844	0.00397019	0.996464	MOTU-KielIV
R370	342-U1408B-8H-3,79-81	Gk. index	342	U1408	B	8	H	3	79	81	60.99	63.38	39.9235	190220_151_RvdP_26_R370c.did	8373	UU	2.1977	-1.24555	0.624388	0.00346333	0.998546	MOTU-KielIV
R744	342-U1408C-8H-4,43-45	Gk. index	342	U1408	C	8	H	4	43	45	64.24	74.4713	40.3205	190220_151_RvdP_27_R744c.did	8374	UU	2.07911	-1.24606	0.597784	0.00345945	0.998565	MOTU-KielIV
R744	342-U1408C-8H-4,43-45	Gk. index	342	U1408	C	8	H	4	43	45	64.24	74.4713	40.3205	190220_151_RvdP_29_R744c.did	8376	UU	2.11573	-1.20261	0.605115	0.00412335	0.995359	MOTU-KielIV
R744	342-U1408C-8H-4,43-45	Gk. index	342	U1408	C	8	H	4	43	45	64.24	74.4713	40.3205	190220_151_RvdP_30_R744c.did	8377	UU	2.09919	-1.19603	0.567668	0.00407512	0.995592	MOTU-KielIV
R056	342-U1408A-8H-3,58-60	A. (prae-)topilensis	342	U1408	A	8	H	3	58	60	64.88	79.8	40.46	190220_151_RvdP_32_R056a.did	8379	UU	3.58125	-2.06896	0.610607	0.00409375	0.995502	MOTU-KielIV
R056	342-U1408A-8H-3,58-60	A. (prae-)topilensis	342	U1408	A	8	H	3	58	60	64.88	79.8	40.46	190220_151_RvdP_33_R056a.did	8380	UU	3.91031	-2.21564	0.614974	0.00363094	0.997737	MOTU-KielIV
R790	342-U1408C-8H-5,31-33	Gk. index	342	U1408	C	8	H	5	31	33	65.62	75.85	40.3661	190220_151_RvdP_35_R790c.did	8382	UU	1.94866	-1.31872	0.572703	0.00391987	0.996341	MOTU-KielIV
R790	342-U1408C-8H-5,31-33	Gk. index	342	U1408	C	8	H	5	31	33	65.62	75.85	40.3661	190220_151_RvdP_36_R790c.did	8383	UU	1.94728	-1.40951	0.612296	0.00408886	0.995525	MOTU-KielIV
1962	342-U1408C-9H-5,85-87	A. (prae-)topilensis	342	U1408	C	9	H	5	85	87	75.65	86.97	40.6247	190220_151_RvdP_38_1962a.did	8385	UU	3.40334	-2.02811	0.635571	0.00335506	0.999069	MOTU-KielIV
1962	342-U1408C-9H-5,85-87	A. (prae-)topilensis	342	U1408	C	9	H	5	85	87	75.65	86.97	40.6247	190220_151_RvdP_39_1962a.did	8386	UU	3.35928	-1.82302	0.617531	0.00395087	0.996192	MOTU-KielIV
X235	342-U1410B-10H-6,44-47	Gk. index	342	U1410	B	10	H	6	44	47	84.24	71.41	40.2193	190507_192_RvdP_12_X235c.did	10204	UU	1.68749	-1.27429	0.612266	0.0422531	0.933607	MOTU-KielIV
X170	342-U1410B-10H-4,141-144	Gk. index	342	U1410	B	10	H	4	141	144	82.21	69.38	40.154	190508_192_RvdP_14_X170c.did	10206	UU	2.45924	-1.12686	0.644888	0.0423453	0.933161	MOTU-KielIV
X170	342-U1410B-10H-4,141-144	Gk. index	342	U1410	B	10	H	4	141	144	82.21	69.38	40.154	190508_192_RvdP_15_X170c.did	10207	UU	2.45974	-1.20507	0.632283	0.0425426	0.932208	MOTU-KielIV
X46	342-U1410B-10H-2,56-59	Gk. index	342	U1410	B	10	H	2	56	59	78.36	65.5491	40.0146	190508_192_RvdP_17_X46c.did	10209	UU	2.59551	-1.25238	0.602102	0.0425426	0.932208	MOTU-KielIV
X46	342-U1410B-10H-2,56-59	Gk. index	342	U1410	B	10	H	2	56	59	78.36	65.5491	40.0146	190508_192_RvdP_18_X46c.did	10210	UU	2.5676	-1.22932	0.572936	0.0427467	0.931222	MOTU-KielIV
X211	342-U1410B-10H-5,119-121	Gk. index	342	U1410	B	10	H	5	119	121	83.49	70.66	40.1945	190508_192_RvdP_20_X211c.did	10212	UU	2.28654	-1.61015	0.609693	0.0429089	0.930438	MOTU-KielIV
X211	342-U1410B-10H-5,119-121	Gk. index	342	U1410	B	10	H	5	119	121	83.49	70.66	40.1945	190508_192_RvdP_21_X211c.did	10213	UU	2.15947	-1.55822	0.584703	0.0427456	0.931227	MOTU-KielIV
X98	342-U1410B-10H-3,66-68	Gk. index	342	U1410	B	10	H	3	66	68	79.96	67.13	40.0819	190508_192_RvdP_24_X98c.did	10216	UU	2.47929	-1.17906	0.577177	0.0421884	0.933919	MOTU-KielIV
X194	342-U1410B-10H-5,66-68	A. (prae-)topilensis	342	U1410	B	10	H	5	66	68	82.96	70.13	40.1774	190508_192_RvdP_26_X194a.did	10218	UU	4.0435	-2.21357	0.578085	0.0421884	0.933919	MOTU-KielIV
X194	342-U1410B-10H-5,66-68	A. (prae-)topilensis	342	U1410	B	10	H	5	66	68	82.96	70.13	40.1774	190508_192_RvdP_27_X194a.did	10219	UU	4.00539	-2.18319	0.597886	0.0420413	0.93463	MOTU-KielIV
X146	342-U1410B-10H-4,66-68	Gk. index	342	U1410	B	10	H	4	66	68	81.46	68.63	40.1306	190508_192_RvdP_29_X146c.did	10221	UU	2.81839	-1.36403	0.583075	0.0421161	0.934268	MOTU-KielIV
X146	342-U1410B-10H-4,66-68	Gk. index	342	U1410	B	10	H	4	66	68	81.46	68.63	40.1306	190508_192_RvdP_30_X146c.did	10222	UU	2.67723	-1.27027	0.600196	0.0422172	0.93378	MOTU-KielIV
X74	342-U1410B-10H-2,141-144	Gk. index	342	U1410	B	10	H	2	141	144	79.21	66.38	40.05	190508_192_RvdP_32_X74c.did	10224	UU	2.59507	-1.40107	0.612751	0.0422172	0.93378	MOTU-KielIV
X74	342-U1410B-10H-2,141-144	Gk. index	342	U1410	B	10	H	2	141	144	79.21	66.38	40.05	190508_192_RvdP_33_X74c.did	10225	UU	2.62128	-1.25501	0.587118	0.0455344	0.928061	MOTU-KielIV
X194	342-U1410B-10H-5,66-68	Gk. index	342	U1410	B	10	H	5	66	68	82.96	70.13	40.1774	190508_192_RvdP_35_X194c.did	10227	UU	2.51398	-1.40524	0.60431	0.0472125	0.924288	MOTU-KielIV
X194	342-U1410B-10H-5,66-68	Gk. index	342	U1410	B	10	H	5	66	68	82.96	70.13	40.1774	190508_192_RvdP_36_X194c.did	10228	UU	2.5136	-1.42566	0.54064	0.0451814	0.928475	MOTU-KielIV
X222	342-U1410B-10H-6,3-6	Gk. index	342	U1410	B	10	H	6	3	6	83.83	71	40.2058	190508_192_RvdP_38_X222c.did	10230	UU	2.09972	-1.48284	0.584186	0.0466694	0.925799	MOTU-KielIV
X278	342-U1410B-10H-7,47-49	Gk. index	342	U1410	B	10	H	7	47	49	85.57	81.8528	40.502	190520_199_RvdP_11_X278c.did	10525	UU	2.11357	-1.47368	0.657195	0.0297596	0.951604	MOTU-KielIV
X278	342-U1410B-10H-7,47-49	Gk. index	342	U1410	B	10	H	7	47	49	85.57	81.8528	40.502	190520_199_RvdP_12_X278c.did	10526	UU	1.26173	-1.91521	0.630029	0.0297596	0.951604	MOTU-KielIV
X201	342-U1410B-10H-5,87-89	Gk. index	342	U1410	B	10	H	5	87	89	83.17	70.34	40.184	190520_199_RvdP_14_X201c.did	10528	UU	2.17208	-1.79375	0.600459	0.0311402	0.947104	MOTU-KielIV
X122	342-U1410B-10H-3,141-144	Gk. index	342	U1410	B	10	H	3	141	144	80.71	67.88	40.1072	190520_199_RvdP_15_X122c.did	10529	UU	2.68842	-1.11746	0.646441	0.0311402	0.947104	MOTU-KielIV
X122	342-U1410B-10H-3,141-144	Gk. index	342	U1410	B	10	H	3	141	144	80.71	67.88	40.1072	190520_199_RvdP_17_X122c.did	10531	UU	2.65583	-1.09284	0.550734	0.0309936	0.947813	MOTU-KielIV
X250	342-U1410B-10H-6,91-94	Gk. index	342	U1410	B	10	H	6	91	94	84.71	71.8244	40.233	190520_199_RvdP_18_X250c.did	10532	UU	1.85112	-0.875004	0.552746	0.0309936	0.947813	MOTU-KielIV
X250	342-U1410B-10H-6,91-94	Gk. index	342	U1410	B	10	H	6	91	94	84.71	71.8244	40.233	190520_199_RvdP_20_X250c.did	10534	UU	1.93874	-1.06531	0.59751	0.031373	0.94598	MOTU-KielIV
X282	342-U1410B-10H-7,59-61	Gk. index	342	U1410	B	10	H	7	59	61	85.69	81.9627	40.5042	190520_199_RvdP_21_X282c.did	10535	UU	1.92351	-0.898294	0.632154	0.031373	0.94598	MOTU-KielIV
X282	342-U1410B-10H-7,59-61	Gk. index	342	U1410	B	10	H	7	59	61	85.69	81.9627	40.5042	190521_199_RvdP_23_X282c.did	10537	UU	1.9668	-0.96668	0.598224	0.0310471	0.947554	MOTU-KielIV
X214	342-U1410B-10H-5,128-130	Gk. index	342	U1410	B	10	H	5	128	130	83.58	70.75	40.1975	190521_199_RvdP_24_X214c.did	10538	UU	2.03982	-1.76794	0.595763	0.0310471	0.947554	MOTU-KielIV
X86	342-U1410B-10H-3,28-30	Gk. index	342	U1410	B	10	H	3	28	30	79.58	66.75	40.0657	190521_199_RvdP_26_X86c.did	10540	UU	2.4751	-1.25326	0.608114	0.0307112	0.949177	MOTU-KielIV
X86	342-U1410B-10H-3,28-30	Gk. index	342	U1410	B	10	H	3	28	30	79.58	66.75	40.0657	190521_199_RvdP_27_X86c.did	10541	UU	2.46129	-1.31955	0.655292	0.0307112	0.949177	MOTU-KielIV
X266	342-U1410B-10H-7,10-13	Gk. index	342	U1410	B	10	H	7	10	13	85.2	72.2355	40.2466	190521_199_RvdP_29_X266c.did	10543	UU	2.02506	-1.32432	0.591131	0.0307112	0.949177	MOTU-KielIV
X266	342-U1410B-10H-7,10-13	Gk. index	342	U1410	B	10	H	7	10	13	85.2	72.2355	40.2466	190521_199_RvdP_30_X266c.did	10544	UU	2.13266	-1.43215	0.524101	0.0307112	0.949177	MOTU-KielIV
X58	342-U1410B-10H-2,93-95	Gk. index	342	U1410	B	10	H	2	93	95	78.73	65.9	40.0296	190521_199_RvdP_32_X58c.did	10546	UU	2.322	-1.29031	0.615868	0.0313939	0.948062	MOTU-KielIV
X58	342-U1410B-10H-2,93-95	Gk. index	342	U1410	B	10	H	2	93	95	78.73	65.9	40.0296	190521_199_RvdP_33_X58c.did	10547	UU	2.25972	-1.39504	0.628064	0.0313161	0.948189	MOTU-KielIV
X262	342-U1410B-10H-6,128-130	Gk. index	342	U1410	B	10	H	6	128	130	85.08	72.128	40.2431	190521_199_RvdP_35_X262c.did	10549	UU	2.2191	-1.36875	0.595702	0.0321996	0.946999	MOTU-KielIV
X262	342-U1410B-10H-6,128-130	Gk. index	342	U1410	B	10	H	6	128	130	85.08	72.128	40.2431	190521_199_RvdP_36_X262c.did	10550	UU	2.1312	-1.27199	0.610203	0.0303339	0.950038	MOTU-KielIV
X106	342-U1410B-10H-3,91-94	Gk. index	342	U1410	B	10	H	3	91	94	80.21	67.38	40.0916	190521_199_RvdP_38_X106c.did	10552	UU	2.18216	-1.13974	0.627735	0.0302091	0.950641	MOTU-KielIV
X106	342-U1410B-10H-3,91-94	Gk. index	342	U1410	B	10	H	3	91	94	80.21	67.38	40.0916	190521_199_RvdP_39_X106c.did	10553	UU	2.17727	-1.37666	0.631783	0.0302091	0.950641	MOTU-KielIV
X158	342-U1410B-10H-4,103-106	Gk. index	342	U1410	B	10	H	4	103	106	81.83	69	40.1421	190614_210_RvdP_11_X158c.did	10971	UU	2.19088	-1.1769	0.672925	0.0436672	0.928963	MOTU-KielIV
X158	342-U1410B-10H-4,103-106	Gk. index	342	U1410	B	10	H	4	103	106	81.83	69	40.1421	190614_210_RvdP_12_X158c.did	10972	UU	2.25273	-1.11178	0.59263	0.0432002	0.929726	MOTU-KielIV
X182	342-U1410B-10H-5,28-30	Gk. index	342	U1410	B	10	H	5	28	30	82.58	69.75	40.1655	190614_210_RvdP_14_X182c.did	10974	UU	2.79828	-1.59912	0.629867	0.0424473	0.93125	MOTU-KielIV
X246	342-U1410B-10H-6,78-80	Gk. index	342	U1410	B	10	H	6	78	80	84.58	71.7177	40.2295	190614_210_RvdP_15_X246c.did	10975	UU	2.02098	-1.35433	0.579784	0.0421443	0.932715	MOTU-KielIV
X225	342-U1410B-10H-6,13-15	Gk. index	342	U1410	B	10	H	6	13	15	83.93	71.1	40.2091	190614_210_RvdP_17_X225c.did	10977	UU	2.14908	-1.47963	0.572672	0.0423425	0.932937	MOTU-KielIV
X225	342-U1410B-10H-6,13-15	Gk. index	342	U1410	B	10	H	6	13	15	83.93	71.1	40.2091	190614_210_RvdP_18_X225c.did	10978	UU	2.15395	-1.4667	0.559504	0.0422677	0.933298	MOTU-KielIV
X134	342-U1410B-10H-4,28-30	Gk. index	342	U1410	B	10	H	4	28	30	81.08	68.25	40.1187	190615_210_RvdP_20_X134c.did	10980	UU	2.53126	-1.22343	0.605981	0.0425077	0.932138	MOTU-KielIV
X134	342-U1410B-10H-4,28-30	Gk. index	342	U1410	B	10	H	4	28	30	81.08	68.25	40.1187	190615_210_RvdP_21_X134c.did	10981	UU	2.46448	-1.14338	0.653962	0.042719	0.931117	MOTU-KielIV
R612	342-U1408C-7H-4,40-42	A. (prae-)topilensis	342	U1408	C	7	H	4	40	42	54.7	57.69	39.7363	190615_210_RvdP_23_R612a.did	10983	UU	4.43623	-1.88924	0.599304	0.0425744	0.931816	MOTU-KielIV
R612	342-U1408C-7H-4,40-42	Gk. index	342	U1408	C	7	H	4	40	42	54.7	57.69	39.7363	190615_210_RvdP_24_R612c.did	10984	UU	2.49802	-1.00544	0.590996	0.0425926	0.931728	MOTU-KielIV
R616	342-U1408C-7H-4,52-54	Gk. index	342	U1408	C	7	H	4	52	54	54.82	57.81	39.7403	190615_210_RvdP_26_R616c.did	10986	UU	2.56514	-0.956956	0.605783	0.0425926	0.931728	MOTU-KielIV
R616	342-U1408C-7H-4,52-54	Gk. index	342	U1408	C	7	H	4	52	54	54.82	57.81	39.7403	190615_210_RvdP_27_R616c.did	10987	UU	2.52163	-0.898651	0.629367	0.0426173	0.931608	MOTU-KielIV
R380	342-U1408B-8H-3,109-111	Gk. index	342	U1408	B	8	H	3	109	111	61.29	63.68	39.9352	190615_210_RvdP_29_R380c.did	10989	UU	2.22913	-1.28621	0.588592	0.0431123	0.929216	MOTU-KielIV
R384	342-U1408B-8H-3,121-123	Gk. index	342	U1408	B	8	H	3	121	123	61.41	63.8	39.9403	190615_210_RvdP_33_R384c.did	10993	UU	2.41531	-1.36964	0.585709	0.0428088	0.930683	MOTU-KielIV
R384	342-U1408B-8H-3,121-123	Gk. index	342	U1408	B	8	H	3	121	123	61.41	63.8	39.9403	190615_210_RvdP_35_R384c.did	10995	UU	2.38764	-1.30513	0.549037	0.0429536	0.929983	MOTU-KielIV
R392	342-U1408B-8H-3,145-147	Gk. index	342	U1408	B	8	H	3	145	147	61.65	64.04	39.9505	190615_210_RvdP_39_R392c.did	10999	UU	2.48974	-1.24294	0.619659	0.0408265	0.934891	MOTU-KielIV
X127	342-U1410B-10H-4,6-9	Gk. index	342	U1410	B	10	H	4	6	9	80.86	68.03	40.1118	190627_216_RvdP_11_X127c.did	11220	UU	2.88968	-1.35931	0.594436	0.0517009	0.916228	MOTU-KielIV
X127	342-U1410B-10H-4,6-9	Gk. index	342	U1410	B	10	H	4	6	9	80.86	68.03	40.1118	190627_216_RvdP_12_X127c.did	11221	UU	2.82421	-1.35499	0.677868	0.0517009	0.916228	MOTU-KielIV
X126	342-U1410B-10H-4,3-6	A. (prae-)topilensis	342	U1410	B	10	H	4	3	6	80.83	68	40.1109	190627_216_RvdP_14_X126a.did	11223	UU	4.46123	-2.12125	0.603375	0.0517009	0.916228	MOTU-KielIV
X126	342-U1410B-10H-4,3-6	A. (prae-)topilensis	342	U1410	B	10	H	4	3	6	80.83	68	40.1109	190627_216_RvdP_15_X126a.did	11224	UU	4.5014	-2.0867	0.603204	0.0517009	0.916228	MOTU-KielIV
X446	342-U1410C-10H-2,144-147	Gk. index	342	U1410	C	10	H	2	144	147	85.74	82.8714	40.5228	190627_216_RvdP_17_X446c.did	11226	UU	1.82414	-1.28449	0.611848	0.0517009	0.916228	MOTU-KielIV
X446	342-U1410C-10H-2,144-147	Gk. index	342	U1410	C	10	H	2	144	147	85.74	82.8714	40.5228	190627_216_RvdP_18_X446c.did	11227	UU	1.80142	-1.29982	0.562818	0.0517009	0.916228	MOTU-KielIV
X429	342-U1410C-10H-2,93-95	Gk. index	342	U1410	C	10	H	2	93	95	85.23	81.8928	40.5028	190627_216_RvdP_20_X429c.did	11229	UU	2.00137	-1.40727	0.594511	0.0517009	0.916228	MOTU-KielIV
X429	342-U1410C-10H-2,93-95	Gk. index	342	U1410	C	10	H	2	93	95	85.23	81.8928	40.5028	190627_216_RvdP_21_X429c.did	11230	UU	1.99615	-1.33141	0.608199	0.0517009	0.916228	MOTU-KielIV
X206	342-U1410B-10H-5,103-106	Gk. index	342	U1410	B	10	H	5	103	106	83.33	70.5	40.1893	190627_216_RvdP_23_X206c.did	11232	UU	2.26162	-1.60829	0.627583	0.0517009	0.916228	MOTU-KielIV
X147	342-U1410B-10H-4,69-71	A. (prae-)topilensis	342	U1410	B	10	H	4	69	71	81.49	68.66	40.1315	190628_216_RvdP_24_X147a.did	11233	UU	4.3873	-2.29719	0.629764	0.0517009	0.916228	MOTU-KielIV
X147	342-U1410B-10H-4,69-71	A. (prae-)topilensis	342	U1410	B	10	H	4	69	71	81.49	68.66	40.1315	190628_216_RvdP_26_X147a.did	11235	UU	4.35986	-2.24537	0.575877	0.0517009	0.916228	MOTU-KielIV
X230	342-U1410B-10H-6,28-30	Gk. index	342	U1410	B	10	H	6	28	30	84.08	71.25	40.214	190628_216_RvdP_27_X230c.did	11236	UU	1.72309	-1.60751	0.519932	0.0517009	0.916228	MOTU-KielIV
X179	342-U1410B-10H-5,19-21	Gk. index	342	U1410	B	10	H	5	19	21	82.49	69.66	40.1627	190628_216_RvdP_29_X179c.did	11238	UU	2.54663	-1.44228	0.524366	0.0517009	0.916228	MOTU-KielIV
X179	342-U1410B-10H-5,19-21	Gk. index	342	U1410	B	10	H	5	19	21	82.49	69.66	40.1627	190628_216_RvdP_33_X179c.did	11242	UU	2.51968	-1.44262	0.5625	0.0515373	0.917018	MOTU-KielIV
X147	342-U1410B-10H-4,69-71	Gk. index	342	U1410	B	10	H	4	69	71	81.49	68.66	40.1315	190628_216_RvdP_35_X147c.did	11244	UU	2.50184	-1.21655	0.600389	0.0515373	0.917018	MOTU-KielIV
R392	342-U1408B-8H-3,145-147	Gk. index	342	U1408	B	8	H	3	145	147	61.65	64.04	39.9505	190628_216_RvdP_38_R392c.did	11247	UU	2.46989	-1.21923	0.578126	0.0504348	0.920281	MOTU-KielIV
X147	342-U1410B-10H-4,69-71	Gk. index	342	U1410	B	10	H	4	69	71	81.49	68.66	40.1315	190628_216_RvdP_39_X147c.did	11248	UU	2.37826	-1.29681	0.55255	0.052695	0.916672	MOTU-KielIV
X126	342-U1410B-10H-4,3-6	Gk. index	342	U1410	B	10	H	4	3	6	80.83	68	40.1109	190703_219_RvdP_11_X126c.did	11356	UU	2.89049	-1.40668	0.629296	0.0492656	0.919448	MOTU-KielIV
X126	342-U1410B-10H-4,3-6	Gk. index	342	U1410	B	10	H	4	3	6	80.83	68	40.1109	190703_219_RvdP_12_X126c.did	11357	UU	2.84743	-1.38193	0.61444	0.0513701	0.916011	MOTU-KielIV
X149	342-U1410B-10H-4,75-77	A. (prae-)topilensis	342	U1410	B	10	H	4	75	77	81.55	68.72	40.1334	190703_219_RvdP_14_X149a.did	11359	UU	4.56478	-2.28839	0.558792	0.0512377	0.916571	MOTU-KielIV
X440	342-U1410C-10H-2,125-127	Gk. index	342	U1410	C	10	H	2	125	127	85.55	82.4668	40.5145	190703_219_RvdP_15_X440c.did	11360	UU	2.18244	-1.23403	0.645515	0.0475828	0.922524	MOTU-KielIV
X440	342-U1410C-10H-2,125-127	Gk. index	342	U1410	C	10	H	2	125	127	85.55	82.4668	40.5145	190703_219_RvdP_17_X440c.did	11362	UU	2.10449	-1.23936	0.624843	0.0479318	0.920836	MOTU-KielIV
X258	342-U1410B-10H-6,116-118	Gk. index	342	U1410	B	10	H	6	116	118	84.96	72.0295	40.2398	190703_219_RvdP_18_X258c.did	11363	UU	2.24475	-1.37975	0.587476	0.0479318	0.920836	MOTU-KielIV
X258	342-U1410B-10H-6,116-118	Gk. index	342	U1410	B	10	H	6	116	118	84.96	72.0295	40.2398	190703_219_RvdP_20_X258c.did	11365	UU	2.20178	-1.32745	0.603872	0.0476754	0.922076	MOTU-KielIV
X50	342-U1410B-10H-2,69-71	Gk. index	342	U1410	B	10	H	2	69	71	78.49	65.66	40.0194	190703_219_RvdP_21_X50c.did	11366	UU	2.55658	-1.30978	0.571592	0.0476754	0.922076	MOTU-KielIV
X50	342-U1410B-10H-2,69-71	Gk. index	342	U1410	B	10	H	2	69	71	78.49	65.66	40.0194	190703_219_RvdP_23_X50c.did	11368	UU	2.47314	-1.22945	0.560499	0.047677	0.922068	MOTU-KielIV
X175	342-U1410B-10H-5,6-9	A. (prae-)topilensis	342	U1410	B	10	H	5	6	9	82.36	69.53	40.1587	190703_219_RvdP_24_X175a.did	11369	UU	4.35462	-2.28439	0.545377	0.047677	0.922068	MOTU-KielIV
X114	342-U1410B-10H-3,116-118	Gk. index	342	U1410	B	10	H	3	116	118	80.46	67.63	40.0994	190703_219_RvdP_26_X114c.did	11371	UU	2.55773	-1.14538	0.647618	0.0476168	0.92236	MOTU-KielIV
X401	342-U1410C-10H-2,6-9	Gk. index	342	U1410	C	10	H	2	6	9	84.36	71.69	40.2286	190703_219_RvdP_27_X401c.did	11372	UU	2.01705	-0.834756	0.667703	0.0476168	0.92236	MOTU-KielIV
X401	342-U1410C-10H-2,6-9	Gk. index	342	U1410	C	10	H	2	6	9	84.36	71.69	40.2286	190703_219_RvdP_29_X401c.did	11374	UU	2.27982	-1.00448	0.683365	0.047832	0.921319	MOTU-KielIV
X219	342-U1410B-10H-5,144-147	Gk. index	342	U1410	B	10	H	5	144	147	83.74	70.91	40.2028	190703_219_RvdP_30_X219c.did	11375	UU	2.11338	-1.47336	0.594939	0.0477434	0.921747	MOTU-KielIV
X219	342-U1410B-10H-5,144-147	Gk. index	342	U1410	B	10	H	5	144	147	83.74	70.91	40.2028	190703_219_RvdP_32_X219c.did	11377	UU	2.19623	-1.40223	0.575563	0.0475343	0.922758	MOTU-KielIV
X103	342-U1410B-10H-3,81-83	A. (prae-)topilensis	342	U1410	B	10	H	3	81	83	80.11	67.28	40.0882	190703_219_RvdP_33_X103a.did	11378	UU	4.33699	-2.21068	0.562623	0.0479805	0.920601	MOTU-KielIV
X178	342-U1410B-10H-5,16-18	Gk. index	342	U1410	B	10	H	5	16	18	82.46	69.63	40.1618	190703_219_RvdP_35_X178c.did	11380	UU	2.73109	-1.51018	0.545048	0.04759	0.922489	MOTU-KielIV
X178	342-U1410B-10H-5,16-18	Gk. index	342	U1410	B	10	H	5	16	18	82.46	69.63	40.1618	190703_219_RvdP_36_X178c.did	11381	UU	2.72005	-1.5732	0.622676	0.0475079	0.922886	MOTU-KielIV
X103	342-U1410B-10H-3,81-83	Gk. index	342	U1410	B	10	H	3	81	83	80.11	67.28	40.0882	190703_219_RvdP_38_X103c.did	11383	UU	2.74082	-1.31174	0.596308	0.0454947	0.926434	MOTU-KielIV
X103	342-U1410B-10H-3,81-83	Gk. index	342	U1410	B	10	H	3	81	83	80.11	67.28	40.0882	190703_219_RvdP_39_X103c.did	11384	UU	2.69915	-1.42902	0.6808	0.0436144	0.929504	MOTU-KielIV
1190	342-U1408A-9H-2,91-93	A. (prae-)topilensis	342	U1408	A	9	H	2	91	93	73.21	89.9559	40.712	190705_67_RvdP_11_1190a.did	4499	UU	3.07701	-1.15208	0.580249	0.029193	0.954776	Pacman-KielIV
1146	342-U1408A-9H-1,109-111	A. (prae-)topilensis	342	U1408	A	9	H	1	109	111	71.89	88.6359	40.6734	190705_67_RvdP_12_1146a.did	4500	UU	3.76208	-1.47099	0.577018	0.029126	0.955099	Pacman-KielIV
1080	342-U1408A-8H-5,61-63	A. (prae-)topilensis	342	U1408	A	8	H	5	61	63	67.91	82.83	40.5219	190706_67_RvdP_14_1080a.did	4502	UU	4.20951	-1.34081	0.590839	0.029126	0.955099	Pacman-KielIV
1146	342-U1408A-9H-1,109-111	A. (prae-)topilensis	342	U1408	A	9	H	1	109	111	71.89	88.6359	40.6734	190706_67_RvdP_15_1146a.did	4503	UU	3.66136	-1.7241	0.600123	0.0289662	0.955872	Pacman-KielIV
1080	342-U1408A-8H-5,61-63	A. (prae-)topilensis	342	U1408	A	8	H	5	61	63	67.91	82.83	40.5219	190706_67_RvdP_17_1080a.did	4505	UU	3.94942	-1.90583	0.562532	0.0289662	0.955872	Pacman-KielIV
R044	342-U1408A-8H-3,22-24	Gk. index	342	U1408	A	8	H	3	22	24	64.52	79.44	40.4527	190706_67_RvdP_18_R044c.did	4506	UU	1.81644	-1.4345	0.670368	0.0290881	0.955283	Pacman-KielIV
R396	342-U1408B-8H-4,7-9	Gk. index	342	U1408	B	8	H	4	7	9	61.77	64.16	39.9556	190706_67_RvdP_20_R396c.did	4508	UU	2.71534	-1.37181	0.586904	0.0288245	0.955713	Pacman-KielIV
R396	342-U1408B-8H-4,7-9	Gk. index	342	U1408	B	8	H	4	7	9	61.77	64.16	39.9556	190706_67_RvdP_21_R396c.did	4509	UU	2.46897	-1.43589	0.648923	0.0284693	0.95743	Pacman-KielIV
R308	342-U1408B-8H-2,43-45	Gk. index	342	U1408	B	8	H	2	43	45	59.13	61.52	39.8623	190706_67_RvdP_23_R308c.did	4511	UU	3.25689	0.326476	0.533174	0.0263845	0.960829	Pacman-KielIV
R308	342-U1408B-8H-2,43-45	Gk. index	342	U1408	B	8	H	2	43	45	59.13	61.52	39.8623	190706_67_RvdP_24_R308c.did	4512	UU	2.64907	-0.961908	0.566075	0.0264688	0.960422	Pacman-KielIV
R686	342-U1408C-7H-5,112-114	A. (prae-)topilensis	342	U1408	C	7	H	5	112	114	56.92	59.91	39.8093	190706_67_RvdP_26_R686a.did	4514	UU	4.08818	-1.75	0.556103	0.0190963	0.973241	Pacman-KielIV
R666	342-U1408C-7H-5,52-54	Gk. index	342	U1408	C	7	H	5	52	54	56.32	59.31	39.7896	190706_67_RvdP_27_R666c.did	4515	UU	2.51402	-0.94258	0.529514	0.0219257	0.967705	Pacman-KielIV
R353	342-U1408B-8H-3,28-30	Gk. index	342	U1408	B	8	H	3	28	30	60.48	62.87	39.9067	190706_67_RvdP_29_R353c.did	4517	UU	2.45024	-1.15077	0.605835	0.0207734	0.969418	Pacman-KielIV
R702	342-U1408C-7H-6,10-12	Gk. index	342	U1408	C	7	H	6	10	12	57.4	60.39	39.8251	190706_67_RvdP_30_R702c.did	4518	UU	2.63069	-1.26118	0.603863	0.0197163	0.971139	Pacman-KielIV
1942	342-U1408C-9H-5,25-27	A. (prae-)topilensis	342	U1408	C	9	H	5	25	27	75.05	86.37	40.6071	190706_67_RvdP_32_1942a.did	4520	UU	3.61964	-1.6094	0.610811	0.0145506	0.980148	Pacman-KielIV
1942	342-U1408C-9H-5,25-27	A. (prae-)topilensis	342	U1408	C	9	H	5	25	27	75.05	86.37	40.6071	190706_67_RvdP_33_1942a.did	4521	UU	4.08386	-0.633626	0.570659	0.0140247	0.982691	Pacman-KielIV
R552	342-U1408C-7H-3,10-12	A. (prae-)topilensis	342	U1408	C	7	H	3	10	12	52.9	55.8929	39.6772	190706_67_RvdP_35_R552a.did	4523	UU	3.45575	-2.04401	0.571586	0.0141479	0.982095	Pacman-KielIV
R552	342-U1408C-7H-3,10-12	A. (prae-)topilensis	342	U1408	C	7	H	3	10	12	52.9	55.8929	39.6772	190706_67_RvdP_36_R552a.did	4524	UU	4.09701	-0.648377	0.521453	0.0141479	0.982095	Pacman-KielIV
R736	342-U1408C-7H-6,112-114	Gk. index	342	U1408	C	7	H	6	112	114	58.42	61.41	39.8587	190706_67_RvdP_38_R736c.did	4526	UU	2.38082	-1.17107	0.595493	0.0148453	0.978723	Pacman-KielIV
R736	342-U1408C-7H-6,112-114	Gk. index	342	U1408	C	7	H	6	112	114	58.42	61.41	39.8587	190706_67_RvdP_39_R736c.did	4527	UU	2.48219	-1.20029	0.605567	0.0148453	0.978723	Pacman-KielIV
X409	342-U1410C-10H-2,31-33	Gk. index	342	U1410	C	10	H	2	31	33	84.61	71.94	40.2369	190709_222_RvdP_11_X409c.did	11497	UU	1.72824	-1.30529	0.664244	0.0359824	0.943486	MOTU-KielIV
X409	342-U1410C-10H-2,31-33	Gk. index	342	U1410	C	10	H	2	31	33	84.61	71.94	40.2369	190710_222_RvdP_12_X409c.did	11498	UU	1.68067	-1.39143	0.662527	0.0340285	0.946668	MOTU-KielIV
X178	342-U1410B-10H-5,16-18	A. (prae-)topilensis	342	U1410	B	10	H	5	16	18	82.46	69.63	40.1618	190710_222_RvdP_14_X178a.did	11500	UU	4.02003	-2.24072	0.637212	0.0336504	0.948496	MOTU-KielIV
X125	342-U1410B-10H-4,0-3	Gk. index	342	U1410	B	10	H	4	0	3	80.8	67.97	40.11	190710_222_RvdP_15_X125c.did	11501	UU	2.87655	-1.46782	0.627823	0.0336504	0.948496	MOTU-KielIV
X178	342-U1410B-10H-5,16-18	A. (prae-)topilensis	342	U1410	B	10	H	5	16	18	82.46	69.63	40.1618	190710_222_RvdP_17_X178a.did	11503	UU	4.16405	-2.30904	0.560609	0.0339422	0.947086	MOTU-KielIV
X125	342-U1410B-10H-4,0-3	Gk. index	342	U1410	B	10	H	4	0	3	80.8	67.97	40.11	190710_222_RvdP_18_X125c.did	11504	UU	2.91405	-1.38938	0.584077	0.0339422	0.947086	MOTU-KielIV
X62	342-U1410B-10H-2,103-106	A. (prae-)topilensis	342	U1410	B	10	H	2	103	106	78.83	66	40.0338	190710_222_RvdP_20_X62a.did	11506	UU	4.2996	-2.31791	0.610644	0.034437	0.944693	MOTU-KielIV
X274	342-U1410B-10H-7,35-37	Gk. index	342	U1410	B	10	H	7	35	37	85.45	81.7428	40.4997	190710_222_RvdP_21_X274c.did	11507	UU	2.15401	-1.36184	0.60385	0.034437	0.944693	MOTU-KielIV
X409	342-U1410C-10H-2,31-33	Gk. index	342	U1410	C	10	H	2	31	33	84.61	71.94	40.2369	190710_222_RvdP_23_X409c.did	11509	UU	1.67405	-1.40903	0.578071	0.034226	0.945714	MOTU-KielIV
X178	342-U1410B-10H-5,16-18	A. (prae-)topilensis	342	U1410	B	10	H	5	16	18	82.46	69.63	40.1618	190710_222_RvdP_24_X178a.did	11510	UU	4.39919	-2.18959	0.645326	0.034226	0.945714	MOTU-KielIV
X125	342-U1410B-10H-4,0-3	Gk. index	342	U1410	B	10	H	4	0	3	80.8	67.97	40.11	190710_222_RvdP_26_X125c.did	11512	UU	2.80462	-1.33002	0.648694	0.0336735	0.948385	MOTU-KielIV
X274	342-U1410B-10H-7,35-37	Gk. index	342	U1410	B	10	H	7	35	37	85.45	81.7428	40.4997	190710_222_RvdP_27_X274c.did	11513	UU	2.15956	-1.32124	0.64306	0.0336735	0.948385	MOTU-KielIV
X79	342-U1410B-10H-3,6-9	Gk. index	342	U1410	B	10	H	3	6	9	79.36	66.53	40.0564	190710_222_RvdP_29_X79c.did	11515	UU	2.92981	-1.46796	0.694858	0.0337686	0.947925	MOTU-KielIV
X79	342-U1410B-10H-3,6-9	Gk. index	342	U1410	B	10	H	3	6	9	79.36	66.53	40.0564	190710_222_RvdP_30_X79c.did	11516	UU	2.67895	-1.41052	0.616599	0.0337686	0.947925	MOTU-KielIV
X428	342-U1410C-10H-2,90-92	Gk. index	342	U1410	C	10	H	2	90	92	85.2	81.839	40.5017	190710_222_RvdP_33_X428c.did	11519	UU	1.98191	-1.45769	0.526942	0.033838	0.947589	MOTU-KielIV
X79	342-U1410B-10H-3,6-9	Gk. index	342	U1410	B	10	H	3	6	9	79.36	66.53	40.0564	190710_222_RvdP_35_X79c.did	11521	UU	2.78724	-1.37625	0.64486	0.0327419	0.949494	MOTU-KielIV
X149	342-U1410B-10H-4,75-77	Gk. index	342	U1410	B	10	H	4	75	77	81.55	68.72	40.1334	190710_222_RvdP_36_X149c.did	11522	UU	2.58799	-1.37263	0.625918	0.0327453	0.949477	MOTU-KielIV
X149	342-U1410B-10H-4,75-77	Gk. index	342	U1410	B	10	H	4	75	77	81.55	68.72	40.1334	190710_222_RvdP_38_X149c.did	11524	UU	2.58675	-1.42933	0.624022	0.0343657	0.945502	MOTU-KielIV
X149	342-U1410B-10H-4,75-77	Gk. index	342	U1410	B	10	H	4	75	77	81.55	68.72	40.1334	190710_222_RvdP_39_X149c.did	11525	UU	2.56409	-1.37993	0.625088	0.0344859	0.94492	MOTU-KielIV
1142	342-U1408A-9H-1,97-99	A. (prae-)topilensis	342	U1408	A	9	H	1	97	99	71.77	88.5159	40.6699	190710_69_RvdP_11_1142a.did	4581	UU	3.54173	-1.77923	0.576105	0.00951726	0.986256	Pacman-KielIV
1946	342-U1408C-9H-5,37-39	A. (prae-)topilensis	342	U1408	C	9	H	5	37	39	75.17	86.49	40.6107	190710_69_RvdP_12_1946a.did	4582	UU	3.28744	-1.6543	0.619026	0.00372804	0.995681	Pacman-KielIV
1142	342-U1408A-9H-1,97-99	A. (prae-)topilensis	342	U1408	A	9	H	1	97	99	71.77	88.5159	40.6699	190711_69_RvdP_14_1142a.did	4584	UU	3.49374	-1.45675	0.584738	0.00177123	0.99884	Pacman-KielIV
1946	342-U1408C-9H-5,37-39	A. (prae-)topilensis	342	U1408	C	9	H	5	37	39	75.17	86.49	40.6107	190711_69_RvdP_15_1946a.did	4585	UU	3.5039	-1.65518	0.603494	0.00114183	0.999868	Pacman-KielIV
1086	342-U1408A-8H-5,79-81	A. (prae-)topilensis	342	U1408	A	8	H	5	79	81	68.09	83.01	40.5256	190711_69_RvdP_17_1086a.did	4587	UU	3.43168	-1.90817	0.65298	-0.000317107	1.00197	Pacman-KielIV
R312	342-U1408B-8H-2,55-57	Gk. index	342	U1408	B	8	H	2	55	57	59.25	61.64	39.8663	190711_69_RvdP_18_R312c.did	4588	UU	2.4657	-1.01241	0.614556	-0.000317107	1.00197	Pacman-KielIV
1086	342-U1408A-8H-5,79-81	A. (prae-)topilensis	342	U1408	A	8	H	5	79	81	68.09	83.01	40.5256	190711_69_RvdP_20_1086a.did	4590	UU	3.62701	-1.82645	0.671304	0.000215822	0.999389	Pacman-KielIV
R312	342-U1408B-8H-2,55-57	Gk. index	342	U1408	B	8	H	2	55	57	59.25	61.64	39.8663	190711_69_RvdP_21_R312c.did	4591	UU	2.5755	-1.18102	0.585852	0.000402046	0.998489	Pacman-KielIV
R336	342-U1408B-8H-2,127-129	Gk. index	342	U1408	B	8	H	2	127	129	59.97	62.36	39.8899	190711_69_RvdP_23_R336c.did	4593	UU	2.69635	-1.01023	0.606228	0.00337796	0.993539	Pacman-KielIV
R714	342-U1408C-7H-6,46-48	Gk. index	342	U1408	C	7	H	6	46	48	57.76	60.75	39.837	190711_69_RvdP_24_R714c.did	4594	UU	2.44081	-1.17547	0.614257	0.0027975	0.996344	Pacman-KielIV
R682	342-U1408C-7H-5,100-102	Gk. index	342	U1408	C	7	H	5	100	102	56.8	59.79	39.8054	190711_69_RvdP_26_R682c.did	4596	UU	1.89147	-2.5395	0.629735	0.00268895	0.996584	Pacman-KielIV
R644	342-U1408C-7H-4,136-138	Gk. index	342	U1408	C	7	H	4	136	138	55.66	58.65	39.7679	190711_69_RvdP_27_R644c.did	4597	UU	2.5624	-1.13869	0.63143	0.00305342	0.994821	Pacman-KielIV
R695	342-U1408C-7H-5,139-141	Gk. index	342	U1408	C	7	H	5	139	141	57.19	60.18	39.8182	190711_69_RvdP_29_R695c.did	4599	UU	2.54587	-1.37314	0.651756	0.00268206	0.996617	Pacman-KielIV
1162	342-U1408A-9H-2,7-9	A. (prae-)topilensis	342	U1408	A	9	H	2	7	9	72.37	89.1159	40.6874	190711_69_RvdP_30_1162a.did	4600	UU	3.60444	-1.6864	0.638182	0.00280515	0.996022	Pacman-KielIV
R726	342-U1408C-7H-6,82-84	Gk. index	342	U1408	C	7	H	6	82	84	58.12	61.11	39.8488	190711_69_RvdP_36_R726c.did	4606	UU	2.76931	-0.372651	0.579149	0.00384658	0.9932	Pacman-KielIV
1958	342-U1408C-9H-5,73-75	A. (prae-)topilensis	342	U1408	C	9	H	5	73	75	75.53	86.85	40.6212	190711_69_RvdP_38_1958a.did	4608	UU	3.70149	-1.30954	0.538057	0.00685565	0.987512	Pacman-KielIV
R726	342-U1408C-7H-6,82-84	Gk. index	342	U1408	C	7	H	6	82	84	58.12	61.11	39.8488	190711_69_RvdP_39_R726c.did	4609	UU	2.54688	-1.10247	0.660879	0.00691864	0.987208	Pacman-KielIV
X90	342-U1410B-10H-3,41-44	Gk. index	342	U1410	B	10	H	3	41	44	79.71	66.88	40.0712	190711_223_RvdP_11_X90c.did	11543	UU	2.49568	-1.18642	0.653689	0.0279143	0.955842	MOTU-KielIV
X90	342-U1410B-10H-3,41-44	Gk. index	342	U1410	B	10	H	3	41	44	79.71	66.88	40.0712	190711_223_RvdP_12_X90c.did	11544	UU	2.45768	-1.17405	0.591194	0.0291873	0.953763	MOTU-KielIV
X418	342-U1410C-10H-2,60-62	Gk. index	342	U1410	C	10	H	2	60	62	84.9	72.23	40.2464	190711_223_RvdP_14_X418c.did	11546	UU	1.83383	-1.40619	0.585311	0.0216534	0.965345	MOTU-KielIV
X418	342-U1410C-10H-2,60-62	Gk. index	342	U1410	C	10	H	2	60	62	84.9	72.23	40.2464	190711_223_RvdP_15_X418c.did	11547	UU	1.74722	-1.29025	0.56018	0.0217408	0.964922	MOTU-KielIV
X197	342-U1410B-10H-5,75-77	Gk. index	342	U1410	B	10	H	5	75	77	83.05	70.22	40.1802	190711_223_RvdP_17_X197c.did	11549	UU	2.33133	-1.67428	0.60209	0.0216489	0.965367	MOTU-KielIV
X197	342-U1410B-10H-5,75-77	Gk. index	342	U1410	B	10	H	5	75	77	83.05	70.22	40.1802	190711_223_RvdP_18_X197c.did	11550	UU	2.35967	-1.75801	0.552684	0.0216489	0.965367	MOTU-KielIV
X61	342-U1410B-10H-2,100-103	Gk. index	342	U1410	B	10	H	2	100	103	78.8	65.97	40.0325	190711_223_RvdP_20_X61c.did	11552	UU	2.57819	-1.21541	0.660919	0.0217511	0.964872	MOTU-KielIV
X61	342-U1410B-10H-2,100-103	Gk. index	342	U1410	B	10	H	2	100	103	78.8	65.97	40.0325	190711_223_RvdP_21_X61c.did	11553	UU	2.67915	-1.26836	0.664133	0.0218728	0.964284	MOTU-KielIV
X154	342-U1410B-10H-4,91-94	Gk. index	342	U1410	B	10	H	4	91	94	81.71	68.88	40.1384	190712_223_RvdP_23_X154c.did	11555	UU	2.22519	-1.33043	0.57507	0.0217508	0.964874	MOTU-KielIV
X154	342-U1410B-10H-4,91-94	Gk. index	342	U1410	B	10	H	4	91	94	81.71	68.88	40.1384	190712_223_RvdP_24_X154c.did	11556	UU	2.21297	-1.24431	0.567727	0.0217499	0.964878	MOTU-KielIV
X62	342-U1410B-10H-2,103-106	Gk. index	342	U1410	B	10	H	2	103	106	78.83	66	40.0338	190712_223_RvdP_26_X62c.did	11558	UU	2.62029	-1.19723	0.608667	0.0217736	0.964763	MOTU-KielIV
X62	342-U1410B-10H-2,103-106	Gk. index	342	U1410	B	10	H	2	103	106	78.83	66	40.0338	190712_223_RvdP_27_X62c.did	11559	UU	2.55673	-1.21744	0.612736	0.021408	0.966532	MOTU-KielIV
X148	342-U1410B-10H-4,72-74	Gk. index	342	U1410	B	10	H	4	72	74	81.52	68.69	40.1324	190712_223_RvdP_29_X148c.did	11561	UU	2.52312	-1.42601	0.593877	0.0240562	0.962701	MOTU-KielIV
X148	342-U1410B-10H-4,72-74	Gk. index	342	U1410	B	10	H	4	72	74	81.52	68.69	40.1324	190712_223_RvdP_30_X148c.did	11562	UU	2.38674	-1.25759	0.578461	0.0259955	0.95968	MOTU-KielIV
X401	342-U1410C-10H-2,6-9	A. (prae-)topilensis	342	U1410	C	10	H	2	6	9	84.36	71.69	40.2286	190712_223_RvdP_32_X401a.did	11564	UU	2.93891	-0.867642	0.621181	0.0262957	0.958091	MOTU-KielIV
X401	342-U1410C-10H-2,6-9	A. (prae-)topilensis	342	U1410	C	10	H	2	6	9	84.36	71.69	40.2286	190712_223_RvdP_33_X401a.did	11565	UU	3.00627	-0.902984	0.5798	0.026609	0.956576	MOTU-KielIV
X175	342-U1410B-10H-5,6-9	Gk. index	342	U1410	B	10	H	5	6	9	82.36	69.53	40.1587	190712_223_RvdP_35_X175c.did	11567	UU	2.69714	-1.41062	0.602509	0.0249075	0.959349	MOTU-KielIV
X175	342-U1410B-10H-5,6-9	Gk. index	342	U1410	B	10	H	5	6	9	82.36	69.53	40.1587	190712_223_RvdP_36_X175c.did	11568	UU	2.782	-1.3849	0.609913	0.0269252	0.955898	MOTU-KielIV
X141	342-U1410B-10H-4,50-53	Gk. index	342	U1410	B	10	H	4	50	53	81.3	68.47	40.1256	190712_223_RvdP_38_X141c.did	11570	UU	2.54835	-1.21871	0.575014	0.025474	0.958338	MOTU-KielIV
X141	342-U1410B-10H-4,50-53	Gk. index	342	U1410	B	10	H	4	50	53	81.3	68.47	40.1256	190712_223_RvdP_39_X141c.did	11571	UU	2.52804	-1.24829	0.578021	0.0252795	0.959278	MOTU-KielIV
X428	342-U1410C-10H-2,90-92	Gk. index	342	U1410	C	10	H	2	90	92	85.2	81.839	40.5017	190715_225_RvdP_11_X428c.did	11629	UU	2.00849	-1.27091	0.623444	0.0371169	0.938522	MOTU-KielIV
R048	342-U1408A-8H-3,34-36	A. (prae-)topilensis	342	U1408	A	8	H	3	34	36	64.64	79.56	40.4551	190715_225_RvdP_12_R048a.did	11630	UU	3.43036	-1.78856	0.652215	0.0371029	0.938589	MOTU-KielIV
1178	342-U1408A-9H-2,55-57	A. (prae-)topilensis	342	U1408	A	9	H	2	55	57	72.85	89.5959	40.7014	190715_225_RvdP_14_1178a.did	11632	UU	3.04821	-1.18603	0.64741	0.0417399	0.931037	MOTU-KielIV
R092	342-U1408A-8H-4,16-18	A. (prae-)topilensis	342	U1408	A	8	H	4	16	18	65.96	80.88	40.4821	190715_225_RvdP_15_R092a.did	11633	UU	3.97796	-1.92867	0.627177	0.0417932	0.930779	MOTU-KielIV
R316	342-U1408B-8H-2,67-69	Gk. index	342	U1408	B	8	H	2	67	69	59.37	61.76	39.8702	190715_225_RvdP_17_R316c.did	11635	UU	2.58516	-1.0398	0.644988	0.0451207	0.925307	MOTU-KielIV
R316	342-U1408B-8H-2,67-69	Gk. index	342	U1408	B	8	H	2	67	69	59.37	61.76	39.8702	190715_225_RvdP_18_R316c.did	11636	UU	2.40993	-1.06797	0.602628	0.0482848	0.921943	MOTU-KielIV
R710	342-U1408C-7H-6,34-36	A. (prae-)topilensis	342	U1408	C	7	H	6	34	36	57.64	60.63	39.833	190715_225_RvdP_20_R710a.did	11638	UU	4.55724	-1.91453	0.560682	0.0485262	0.921038	MOTU-KielIV
R640	342-U1408C-7H-4,124-126	A. (prae-)topilensis	342	U1408	C	7	H	4	124	126	55.54	58.53	39.7639	190715_225_RvdP_21_R640a.did	11639	UU	4.28252	-2.00874	0.609352	0.0477433	0.922678	MOTU-KielIV
R620	342-U1408C-7H-4,64-66	A. (prae-)topilensis	342	U1408	C	7	H	4	64	66	54.94	57.93	39.7442	190715_225_RvdP_23_R620a.did	11641	UU	4.25429	-2.08136	0.594144	0.0479602	0.921629	MOTU-KielIV
1198	342-U1408A-9H-2,115-117	A. (prae-)topilensis	342	U1408	A	9	H	2	115	117	73.45	90.1959	40.719	190716_225_RvdP_24_1198a.did	11642	UU	3.70822	-1.82863	0.56547	0.0479602	0.921629	MOTU-KielIV
R070	342-U1408A-8H-3,100-102	Gk. index	342	U1408	A	8	H	3	100	102	65.3	80.22	40.4686	190716_225_RvdP_26_R070c.did	11644	UU	2.19682	-1.24267	0.654018	0.0483955	0.919525	MOTU-KielIV
R070	342-U1408A-8H-3,100-102	Gk. index	342	U1408	A	8	H	3	100	102	65.3	80.22	40.4686	190716_225_RvdP_27_R070c.did	11645	UU	2.21479	-1.07458	0.585871	0.0483955	0.919525	MOTU-KielIV
R303	342-U1408B-7H-5,127-129	A. (prae-)topilensis	342	U1408	B	7	H	5	127	129	54.97	56.0743	39.6832	190716_225_RvdP_29_R303a.did	11647	UU	4.763	-2.48563	0.617104	0.0480386	0.920555	MOTU-KielIV
R678	342-U1408C-7H-5,88-90	A. (prae-)topilensis	342	U1408	C	7	H	5	88	90	56.68	59.67	39.8014	190716_225_RvdP_30_R678a.did	11648	UU	4.1594	-1.87232	0.610665	0.0425422	0.929529	MOTU-KielIV
R048	342-U1408A-8H-3,34-36	Gk. index	342	U1408	A	8	H	3	34	36	64.64	79.56	40.4551	190716_225_RvdP_32_R048c.did	11650	UU	1.8146	-1.24338	0.660121	0.0388276	0.934099	MOTU-KielIV
R048	342-U1408A-8H-3,34-36	Gk. index	342	U1408	A	8	H	3	34	36	64.64	79.56	40.4551	190716_225_RvdP_33_R048c.did	11651	UU	1.76598	-1.25071	0.597173	0.0387409	0.934518	MOTU-KielIV
R340	342-U1408B-8H-2,139-141	Gk. index	342	U1408	B	8	H	2	139	141	60.09	62.48	39.8939	190716_225_RvdP_35_R340c.did	11653	UU	2.65897	-0.964663	0.551086	0.0384579	0.935886	MOTU-KielIV
R340	342-U1408B-8H-2,139-141	Gk. index	342	U1408	B	8	H	2	139	141	60.09	62.48	39.8939	190716_225_RvdP_36_R340c.did	11654	UU	2.63384	-0.976685	0.60918	0.0386286	0.935061	MOTU-KielIV
R825	342-U1408C-8H-5,136-138	Gk. index	342	U1408	C	8	H	5	136	138	66.67	76.9	40.4008	190716_225_RvdP_38_R825c.did	11656	UU	2.06751	-1.52042	0.615327	0.0390308	0.933116	MOTU-KielIV
R579	342-U1408C-7H-3,91-93	A. (prae-)topilensis	342	U1408	C	7	H	3	91	93	53.71	56.7	39.7037	190717_71_RvdP_11_R579a.did	4673	UU	3.8129	-2.00006	0.609136	0.00306548	0.995632	Pacman-KielIV
R640	342-U1408C-7H-4,124-126	Gk. index	342	U1408	C	7	H	4	124	126	55.54	58.53	39.7639	190717_71_RvdP_12_R640c.did	4674	UU	2.42233	-1.05553	0.584249	0.00239143	0.996733	Pacman-KielIV
R579	342-U1408C-7H-3,91-93	A. (prae-)topilensis	342	U1408	C	7	H	3	91	93	53.71	56.7	39.7037	190717_71_RvdP_14_R579a.did	4676	UU	3.75724	-2.03587	0.65064	0.00303284	0.995473	Pacman-KielIV
R658	342-U1408C-7H-5,28-30	A. (prae-)topilensis	342	U1408	C	7	H	5	28	30	56.08	59.07	39.7817	190717_71_RvdP_15_R658a.did	4677	UU	4.59848	-2.16844	0.568459	0.00303284	0.995473	Pacman-KielIV
R722	342-U1408C-7H-6,70-72	Gk. index	342	U1408	C	7	H	6	70	72	58	60.99	39.8449	190717_71_RvdP_17_R722c.did	4679	UU	2.37179	-1.1049	0.611477	0.0032087	0.994622	Pacman-KielIV
R722	342-U1408C-7H-6,70-72	Gk. index	342	U1408	C	7	H	6	70	72	58	60.99	39.8449	190717_71_RvdP_18_R722c.did	4680	UU	2.2749	-1.01665	0.611341	0.00642651	0.989382	Pacman-KielIV
R320	342-U1408B-8H-2,79-81	Gk. index	342	U1408	B	8	H	2	79	81	59.49	61.88	39.8741	190717_71_RvdP_20_R320c.did	4682	UU	2.59691	-1.08588	0.599909	0.00553991	0.991321	Pacman-KielIV
R320	342-U1408B-8H-2,79-81	Gk. index	342	U1408	B	8	H	2	79	81	59.49	61.88	39.8741	190717_71_RvdP_21_R320c.did	4683	UU	2.76313	-0.793749	0.587961	0.00676394	0.989322	Pacman-KielIV
R092	342-U1408A-8H-4,16-18	Gk. index	342	U1408	A	8	H	4	16	18	65.96	80.88	40.4821	190717_71_RvdP_23_R092c.did	4685	UU	1.89199	-1.39442	0.552933	0.0101921	0.984188	Pacman-KielIV
1950	342-U1408C-9H-5,49-51	A. (prae-)topilensis	342	U1408	C	9	H	5	49	51	75.29	86.61	40.6142	190717_71_RvdP_24_1950a.did	4686	UU	3.70728	-1.41684	0.56637	0.0101921	0.984188	Pacman-KielIV
R710	342-U1408C-7H-6,34-36	Gk. index	342	U1408	C	7	H	6	34	36	57.64	60.63	39.833	190717_71_RvdP_26_R710c.did	4688	UU	2.72188	-0.677072	0.606545	0.0102713	0.983805	Pacman-KielIV
1950	342-U1408C-9H-5,49-51	A. (prae-)topilensis	342	U1408	C	9	H	5	49	51	75.29	86.61	40.6142	190717_71_RvdP_27_1950a.did	4689	UU	3.68596	-1.70882	0.609098	0.0105087	0.982657	Pacman-KielIV
R710	342-U1408C-7H-6,34-36	Gk. index	342	U1408	C	7	H	6	34	36	57.64	60.63	39.833	190717_71_RvdP_29_R710c.did	4691	UU	2.48246	-1.17911	0.634805	0.0107732	0.982274	Pacman-KielIV
1134	342-U1408A-9H-1,73-75	A. (prae-)topilensis	342	U1408	A	9	H	1	73	75	71.53	88.2759	40.6629	190717_71_RvdP_30_1134a.did	4692	UU	3.68434	-1.0395	0.547834	0.0109625	0.981358	Pacman-KielIV
R304	342-U1408B-8H-2,31-33	Gk. index	342	U1408	B	8	H	2	31	33	59.01	61.4052	39.8585	190717_71_RvdP_32_R304c.did	4694	UU	2.60202	-1.05415	0.570473	0.00878026	0.985244	Pacman-KielIV
1134	342-U1408A-9H-1,73-75	A. (prae-)topilensis	342	U1408	A	9	H	1	73	75	71.53	88.2759	40.6629	190717_71_RvdP_33_1134a.did	4695	UU	3.5379	-1.39031	0.517622	0.00872137	0.985529	Pacman-KielIV
R304	342-U1408B-8H-2,31-33	Gk. index	342	U1408	B	8	H	2	31	33	59.01	61.4052	39.8585	190717_71_RvdP_35_R304c.did	4697	UU	2.79307	-0.623578	0.530937	0.00845452	0.98682	Pacman-KielIV
R304	342-U1408B-8H-2,31-33	Gk. index	342	U1408	B	8	H	2	31	33	59.01	61.4052	39.8585	190717_71_RvdP_36_R304c.did	4698	UU	2.47926	-1.10684	0.626246	0.00861509	0.986043	Pacman-KielIV
R682	342-U1408C-7H-5,100-102	A. (prae-)topilensis	342	U1408	C	7	H	5	100	102	56.8	59.79	39.8054	190717_71_RvdP_38_R682a.did	4700	UU	4.60065	-1.41422	0.631073	0.00893018	0.984519	Pacman-KielIV
R687	342-U1408C-7H-5,115-117	A. (prae-)topilensis	342	U1408	C	7	H	5	115	117	56.95	59.94	39.8103	190717_71_RvdP_39_R687a.did	4701	UU	4.50533	-2.22662	0.557263	0.00858694	0.986179	Pacman-KielIV
X210	342-U1410B-10H-5,116-118	Gk. index	342	U1410	B	10	H	5	116	118	83.46	70.63	40.1936	190722_229_RvdP_11_X210c.did	11772	UU	2.25403	-1.51995	0.652258	0.0573863	0.910211	MOTU-KielIV
R706	342-U1408C-7H-6,22-24	Gk. index	342	U1408	C	7	H	6	22	24	57.52	60.51	39.8291	190722_229_RvdP_12_R706c.did	11773	UU	2.45641	-1.14237	0.616596	0.0572755	0.910747	MOTU-KielIV
R694	342-U1408C-7H-5,136-138	Gk. index	342	U1408	C	7	H	5	136	138	57.16	60.15	39.8172	190722_229_RvdP_14_R694c.did	11775	UU	2.40998	-1.07348	0.577629	0.0571781	0.911218	MOTU-KielIV
R694	342-U1408C-7H-5,136-138	Gk. index	342	U1408	C	7	H	5	136	138	57.16	60.15	39.8172	190722_229_RvdP_15_R694c.did	11776	UU	2.41624	-1.02662	0.622537	0.0577286	0.908556	MOTU-KielIV
X425	342-U1410C-10H-2,81-83	Gk. index	342	U1410	C	10	H	2	81	83	85.11	81.6776	40.4984	190722_229_RvdP_17_X425c.did	11778	UU	2.04553	-1.40429	0.570065	0.0576872	0.908756	MOTU-KielIV
X425	342-U1410C-10H-2,81-83	Gk. index	342	U1410	C	10	H	2	81	83	85.11	81.6776	40.4984	190722_229_RvdP_18_X425c.did	11779	UU	2.09766	-1.35525	0.62459	0.0573738	0.910272	MOTU-KielIV
X233	342-U1410B-10H-6,37-39	Gk. index	342	U1410	B	10	H	6	37	39	84.17	71.34	40.217	190722_229_RvdP_20_X233c.did	11781	UU	1.9264	-1.21565	0.61724	0.0574121	0.910086	MOTU-KielIV
X233	342-U1410B-10H-6,37-39	Gk. index	342	U1410	B	10	H	6	37	39	84.17	71.34	40.217	190722_229_RvdP_21_X233c.did	11782	UU	2.02075	-1.20099	0.632944	0.0573914	0.910187	MOTU-KielIV
X177	342-U1410B-10H-5,13-15	A. (prae-)topilensis	342	U1410	B	10	H	5	13	15	82.43	69.6	40.1608	190723_229_RvdP_23_X177a.did	11784	UU	3.98682	-2.13981	0.577562	0.0572315	0.91096	MOTU-KielIV
X177	342-U1410B-10H-5,13-15	A. (prae-)topilensis	342	U1410	B	10	H	5	13	15	82.43	69.6	40.1608	190723_229_RvdP_24_X177a.did	11785	UU	3.91883	-2.15588	0.573887	0.0572949	0.910653	MOTU-KielIV
X118	342-U1410B-10H-3,128-130	Gk. index	342	U1410	B	10	H	3	128	130	80.58	67.75	40.1031	190723_229_RvdP_26_X118c.did	11787	UU	2.65229	-1.39184	0.618219	0.0574882	0.909718	MOTU-KielIV
X118	342-U1410B-10H-3,128-130	Gk. index	342	U1410	B	10	H	3	128	130	80.58	67.75	40.1031	190723_229_RvdP_27_X118c.did	11788	UU	2.66432	-1.37264	0.575805	0.0573273	0.910497	MOTU-KielIV
X150	342-U1410B-10H-4,78-80	A. (prae-)topilensis	342	U1410	B	10	H	4	78	80	81.58	68.75	40.1343	190723_229_RvdP_29_X150a.did	11790	UU	3.9133	-2.04814	0.596721	0.0573771	0.910256	MOTU-KielIV
X150	342-U1410B-10H-4,78-80	A. (prae-)topilensis	342	U1410	B	10	H	4	78	80	81.58	68.75	40.1343	190723_229_RvdP_30_X150a.did	11791	UU	4.17383	-2.01584	0.623679	0.0573771	0.910256	MOTU-KielIV
X71	342-U1410B-10H-2,131-133	Gk. index	342	U1410	B	10	H	2	131	133	79.11	66.28	40.0457	190723_229_RvdP_32_X71c.did	11793	UU	2.55774	-1.10074	0.570504	0.0572269	0.910982	MOTU-KielIV
X71	342-U1410B-10H-2,131-133	Gk. index	342	U1410	B	10	H	2	131	133	79.11	66.28	40.0457	190723_229_RvdP_33_X71c.did	11794	UU	2.58082	-1.1218	0.585673	0.0572269	0.910982	MOTU-KielIV
X94	342-U1410B-10H-3,53-56	Gk. index	342	U1410	B	10	H	3	53	56	79.83	67	40.0763	190723_229_RvdP_35_X94c.did	11796	UU	2.67732	-1.13212	0.543173	0.0536969	0.91852	MOTU-KielIV
X94	342-U1410B-10H-3,53-56	Gk. index	342	U1410	B	10	H	3	53	56	79.83	67	40.0763	190723_229_RvdP_36_X94c.did	11797	UU	2.61941	-1.129	0.556023	0.0522016	0.920962	MOTU-KielIV
X71	342-U1410B-10H-2,131-133	A. (prae-)topilensis	342	U1410	B	10	H	2	131	133	79.11	66.28	40.0457	190723_229_RvdP_38_X71a.did	11799	UU	4.39065	-2.01287	0.607086	0.0506982	0.921955	MOTU-KielIV
R076	342-U1408A-8H-3,118-120	A. (prae-)topilensis	342	U1408	A	8	H	3	118	120	65.48	80.4	40.4723	190723_229_RvdP_39_R076a.did	11800	UU	4.18151	-2.04583	0.569898	0.0510913	0.920054	MOTU-KielIV
X130	342-U1410B-10H-4,16-18	Gk. index	342	U1410	B	10	H	4	16	18	80.96	68.13	40.115	190803_236_RvdP_11_X130c.did	12095	UU	2.45843	-1.12573	0.619292	0.0441114	0.931616	MOTU-KielIV
X177	342-U1410B-10H-5,13-15	A. (prae-)topilensis	342	U1410	B	10	H	5	13	15	82.43	69.6	40.1608	190803_236_RvdP_12_X177a.did	12096	UU	3.99387	-2.00265	0.662239	0.0409661	0.93675	MOTU-KielIV
X54	342-U1410B-10H-2,81-83	Gk. index	342	U1410	B	10	H	2	81	83	78.61	65.78	40.0245	190803_236_RvdP_14_X54c.did	12098	UU	2.42917	-1.05855	0.676485	0.0490733	0.922991	MOTU-KielIV
X405	342-U1410C-10H-2,19-21	Gk. index	342	U1410	C	10	H	2	19	21	84.49	71.82	40.2329	190803_236_RvdP_15_X405c.did	12099	UU	2.07588	-1.28965	0.664157	0.0480017	0.924741	MOTU-KielIV
X150	342-U1410B-10H-4,78-80	Gk. index	342	U1410	B	10	H	4	78	80	81.58	68.75	40.1343	190803_236_RvdP_17_X150c.did	12101	UU	2.49323	-1.33477	0.616035	0.0480762	0.92438	MOTU-KielIV
X188	342-U1410B-10H-5,47-50	Gk. index	342	U1410	B	10	H	5	47	50	82.77	69.94	40.1715	190803_236_RvdP_18_X188c.did	12102	UU	2.90513	-1.49475	0.643764	0.0480762	0.92438	MOTU-KielIV
R608	342-U1408C-7H-4,28-30	Gk. index	342	U1408	C	7	H	4	28	30	54.58	57.57	39.7324	190805_82_RvdP_11_R608C.did	5045	UU	2.40231	-0.952368	0.668676	0.00624226	0.991259	Pacman-KielIV
1222	342-U1408A-9H-3,37-39	A. (prae-)topilensis	342	U1408	A	9	H	3	37	39	74.17	90.9159	40.74	190805_82_RvdP_12_1222a.did	5046	UU	3.69337	-1.88548	0.566442	0.00624226	0.991259	Pacman-KielIV
1222	342-U1408A-9H-3,37-39	A. (prae-)topilensis	342	U1408	A	9	H	3	37	39	74.17	90.9159	40.74	190805_82_RvdP_15_1222a.did	5049	UU	3.82631	-1.98439	0.642107	0.00642194	0.99039	Pacman-KielIV
1064	342-U1408A-8H-5,13-15	A. (prae-)topilensis	342	U1408	A	8	H	5	13	15	67.43	82.35	40.5121	190805_82_RvdP_17_1064a.did	5051	UU	4.13131	-2.19306	0.632459	0.0060064	0.992399	Pacman-KielIV
1064	342-U1408A-8H-5,13-15	A. (prae-)topilensis	342	U1408	A	8	H	5	13	15	67.43	82.35	40.5121	190805_82_RvdP_18_1064a.did	5052	UU	4.06208	-1.92128	0.597138	0.00390803	0.995825	Pacman-KielIV
R632	342-U1408C-7H-4,100-102	A. (prae-)topilensis	342	U1408	C	7	H	4	100	102	55.3	58.29	39.756	190806_82_RvdP_21_R632a.did	5055	UU	4.40643	-1.86548	0.547711	0.00481988	0.993945	Pacman-KielIV
R376	342-U1408B-8H-3,97-99	Gk. index	342	U1408	B	8	H	3	97	99	61.17	63.56	39.9301	190806_82_RvdP_23_R376c.did	5057	UU	2.37767	-1.60164	0.578832	0.00435805	0.993247	Pacman-KielIV
R376	342-U1408B-8H-3,97-99	Gk. index	342	U1408	B	8	H	3	97	99	61.17	63.56	39.9301	190806_82_RvdP_24_R376c.did	5058	UU	2.3225	-1.48676	0.602839	0.004253	0.993754	Pacman-KielIV
R670	342-U1408C-7H-5,64-66	Gk. index	342	U1408	C	7	H	5	64	66	56.44	59.43	39.7935	190806_82_RvdP_26_R670c.did	5060	UU	2.46502	-0.875573	0.590098	0.00205139	0.99735	Pacman-KielIV
R670	342-U1408C-7H-5,64-66	Gk. index	342	U1408	C	7	H	5	64	66	56.44	59.43	39.7935	190806_82_RvdP_27_R670c.did	5061	UU	2.41115	-0.955764	0.662351	0.00236142	0.995851	Pacman-KielIV
R730	342-U1408C-7H-6,94-96	Gk. index	342	U1408	C	7	H	6	94	96	58.24	61.23	39.8528	190806_82_RvdP_29_R730c.did	5063	UU	2.52759	-0.928446	0.588241	0.00281658	0.995109	Pacman-KielIV
R730	342-U1408C-7H-6,94-96	Gk. index	342	U1408	C	7	H	6	94	96	58.24	61.23	39.8528	190806_82_RvdP_30_R730c.did	5064	UU	2.54937	-0.925491	0.632883	0.00277341	0.995318	Pacman-KielIV
1938	342-U1408C-9H-5,13-15	A. (prae-)topilensis	342	U1408	C	9	H	5	13	15	74.93	86.25	40.6036	190806_82_RvdP_32_1938a.did	5066	UU	3.54421	-1.42004	0.550052	0.00277341	0.995318	Pacman-KielIV
R315	342-U1408B-8H-2,64-66	Gk. index	342	U1408	B	8	H	2	64	66	59.34	61.73	39.8692	190806_82_RvdP_35_R315c.did	5069	UU	2.53941	-1.21617	0.541112	0.00240177	0.997115	Pacman-KielIV
R315	342-U1408B-8H-2,64-66	Gk. index	342	U1408	B	8	H	2	64	66	59.34	61.73	39.8692	190806_82_RvdP_36_R315c.did	5070	UU	2.644	-0.990514	0.61123	0.00241345	0.997058	Pacman-KielIV
1127	342-U1408A-9H-1,52-54	A. (prae-)topilensis	342	U1408	A	9	H	1	52	54	71.32	88.0659	40.6567	190806_82_RvdP_38_1127a.did	5072	UU	3.38221	-1.45155	0.634035	0.00241345	0.997058	Pacman-KielIV
1127	342-U1408A-9H-1,52-54	A. (prae-)topilensis	342	U1408	A	9	H	1	52	54	71.32	88.0659	40.6567	190806_82_RvdP_39_1127a.did	5073	UU	3.62745	-1.39402	0.612642	0.00299975	0.994224	Pacman-KielIV
R868	342-U1408C-8H-6,115-117	Gk. index	342	U1408	C	8	H	6	115	117	67.96	78.19	40.4271	190806_237_RvdP_12_R868c.did	12119	UU	1.80252	-1.40324	0.647947	0.0457362	0.928331	MOTU-KielIV
R738	342-U1408C-7H-6,118-120	Gk. index	342	U1408	C	7	H	6	118	120	58.48	61.47	39.8607	190806_237_RvdP_14_R738c.did	12121	UU	2.49387	-1.0943	0.64604	0.0457235	0.928392	MOTU-KielIV
R700	342-U1408C-7H-6,4-6	Gk. index	342	U1408	C	7	H	6	4	6	57.34	60.33	39.8232	190806_237_RvdP_15_R700c.did	12122	UU	2.61397	-1.13937	0.629952	0.0456828	0.928589	MOTU-KielIV
R668	342-U1408C-7H-5,58-60	Gk. index	342	U1408	C	7	H	5	58	60	56.38	59.37	39.7916	190806_237_RvdP_17_R668c.did	12124	UU	2.58167	-1.16333	0.673942	0.0457108	0.928453	MOTU-KielIV
1992	342-U1408C-10H-1,130-132	A. (prae-)topilensis	342	U1408	C	10	H	1	130	132	79.6	91.82	40.7665	190806_237_RvdP_20_1992a.did	12128	UU	3.51162	-1.69868	0.65575	0.0458438	0.92781	MOTU-KielIV
2008	342-U1408C-10H-2,28-30	A. (prae-)topilensis	342	U1408	C	10	H	2	28	30	80.08	92.3	40.7805	190806_237_RvdP_21_2008a.did	12129	UU	3.68658	-2.13038	0.600454	0.0458438	0.92781	MOTU-KielIV
2014	342-U1408C-10H-2,46-48	A. (prae-)topilensis	342	U1408	C	10	H	2	46	48	80.26	92.48	40.7857	190806_237_RvdP_23_2014a.did	12131	UU	3.86083	-2.43721	0.512627	0.0459701	0.927199	MOTU-KielIV
R602	342-U1408C-7H-4,10-12	A. (prae-)topilensis	342	U1408	C	7	H	4	10	12	54.4	57.39	39.7264	190806_237_RvdP_24_R602a.did	12132	UU	4.4155	-1.98804	0.535205	0.0459701	0.927199	MOTU-KielIV
R602	342-U1408C-7H-4,10-12	Gk. index	342	U1408	C	7	H	4	10	12	54.4	57.39	39.7264	190806_237_RvdP_26_R602c.did	12134	UU	2.50785	-0.92524	0.583958	0.0455835	0.929069	MOTU-KielIV
R801	342-U1408C-8H-5,64-66	A. (prae-)topilensis	342	U1408	C	8	H	5	64	66	65.95	76.18	40.377	190806_237_RvdP_27_R801a.did	12135	UU	4.06268	-2.24684	0.593374	0.0484497	0.924402	MOTU-KielIV
R745	342-U1408C-8H-4,46-48	A. (prae-)topilensis	342	U1408	C	8	H	4	46	48	64.27	74.5007	40.3215	190806_237_RvdP_29_R745a.did	12137	UU	3.98853	-2.29427	0.559006	0.0493806	0.922187	MOTU-KielIV
R745	342-U1408C-8H-4,46-48	Gk. index	342	U1408	C	8	H	4	46	48	64.27	74.5007	40.3215	190807_237_RvdP_30_R745c.did	12138	UU	2.09366	-1.16072	0.597985	0.0481671	0.924164	MOTU-KielIV
R424	342-U1408B-8H-4,91-93	Gk. index	342	U1408	B	8	H	4	91	93	62.61	64.7759	39.9818	190807_83_RvdP_11_R424c.did	5091	UU	2.9527	-0.813178	0.564899	0.00567972	0.990574	Pacman-KielIV
R776	342-U1408C-8H-4,139-141	Gk. index	342	U1408	C	8	H	4	139	141	65.2	75.43	40.3522	190807_83_RvdP_12_R776c.did	5092	UU	2.15005	-1.35608	0.604472	0.00703028	0.988369	Pacman-KielIV
R082	342-U1408A-8H-3,136-138	A. (prae-)topilensis	342	U1408	A	8	H	3	136	138	65.66	80.58	40.476	190807_237_RvdP_32_R082a.did	12140	UU	3.75069	-1.83925	0.630107	0.0481612	0.924192	MOTU-KielIV
X176	342-U1410B-10H-5,10-12	A. (prae-)topilensis	342	U1410	B	10	H	5	10	12	82.4	69.57	40.1599	190807_237_RvdP_33_X176a.did	12141	UU	3.93493	-2.07563	0.591749	0.0483645	0.92386	MOTU-KielIV
R802	342-U1408C-8H-5,67-69	Gk. index	342	U1408	C	8	H	5	67	69	65.98	76.21	40.378	190807_83_RvdP_14_R802c.did	5094	UU	2.22457	-1.10981	0.627195	0.00763141	0.988046	Pacman-KielIV
R820	342-U1408C-8H-5,121-123	A. (prae-)topilensis	342	U1408	C	8	H	5	121	123	66.52	76.75	40.3958	190807_83_RvdP_15_R820a.did	5095	UU	3.09763	-2.05878	0.629752	0.00662153	0.989691	Pacman-KielIV
X176	342-U1410B-10H-5,10-12	Gk. index	342	U1410	B	10	H	5	10	12	82.4	69.57	40.1599	190807_237_RvdP_35_X176c.did	12143	UU	2.691	-1.41552	0.597014	0.0498314	0.921629	MOTU-KielIV
X174	342-U1410B-10H-5,3-6	A. (prae-)topilensis	342	U1410	B	10	H	5	3	6	82.33	69.5	40.1577	190807_237_RvdP_36_X174a.did	12144	UU	4.65935	-2.38079	0.616675	0.0517746	0.918464	MOTU-KielIV
R820	342-U1408C-8H-5,121-123	Gk. index	342	U1408	C	8	H	5	121	123	66.52	76.75	40.3958	190807_83_RvdP_17_R820c.did	5097	UU	1.66027	-1.43023	0.597471	0.00655156	0.99003	Pacman-KielIV
X174	342-U1410B-10H-5,3-6	Gk. index	342	U1410	B	10	H	5	3	6	82.33	69.5	40.1577	190807_237_RvdP_38_X174c.did	12146	UU	2.56506	-1.28166	0.603224	0.0508288	0.918859	MOTU-KielIV
2030	342-U1408C-10H-2,94-96	A. (prae-)topilensis	342	U1408	C	10	H	2	94	96	80.74	92.96	40.7998	190807_83_RvdP_20_2030a.did	5100	UU	3.80787	-1.92728	0.622332	0.00532553	0.991903	Pacman-KielIV
R424	342-U1408B-8H-4,91-93	A. (prae-)topilensis	342	U1408	B	8	H	4	91	93	62.61	64.7759	39.9818	190807_237_RvdP_39_R424a.did	12147	UU	4.21064	-1.96951	0.620929	0.050669	0.91912	MOTU-KielIV
2052	342-U1408C-10H-3,10-12	A. (prae-)topilensis	342	U1408	C	10	H	3	10	12	81.4	93.62	40.8159	190807_83_RvdP_21_2052a.did	5101	UU	4.26875	-1.58093	0.604542	0.00532553	0.991903	Pacman-KielIV
R652	342-U1408C-7H-5,10-12	A. (prae-)topilensis	342	U1408	C	7	H	5	10	12	55.9	58.89	39.7758	190807_83_RvdP_23_R652a.did	5103	UU	4.2948	-2.47835	0.609223	0.0069918	0.989275	Pacman-KielIV
R652	342-U1408C-7H-5,10-12	Gk. index	342	U1408	C	7	H	5	10	12	55.9	58.89	39.7758	190807_83_RvdP_24_R652c.did	5104	UU	2.68152	-0.650907	0.615886	0.00699091	0.989276	Pacman-KielIV
2202	342-U1408C-10H-6,10-12	A. (prae-)topilensis	342	U1408	C	10	H	6	10	12	85.9	98.12	40.9228	190807_83_RvdP_26_2202a.did	5106	UU	4.6162	-1.17833	0.547782	0.00898763	0.985388	Pacman-KielIV
2144	342-U1408C-10H-4,136-138	A. (prae-)topilensis	342	U1408	C	10	H	4	136	138	84.16	96.38	40.8814	190807_83_RvdP_27_2144a.did	5107	UU	3.81702	-1.84095	0.572014	0.00972322	0.984191	Pacman-KielIV
2106	342-U1408C-10H-4,22-24	A. (prae-)topilensis	342	U1408	C	10	H	4	22	24	83.02	95.24	40.8543	190807_83_RvdP_29_2106a.did	5109	UU	3.5897	-1.22493	0.61875	0.00952364	0.985156	Pacman-KielIV
2194	342-U1408C-10H-5,136-138	A. (prae-)topilensis	342	U1408	C	10	H	5	136	138	85.66	97.88	40.9171	190807_83_RvdP_30_2194a.did	5110	UU	3.77961	-2.03958	0.630083	0.00952364	0.985156	Pacman-KielIV
2178	342-U1408C-10H-5,88-90	A. (prae-)topilensis	342	U1408	C	10	H	5	88	90	85.18	97.4	40.9057	190807_83_RvdP_32_2178a.did	5112	UU	3.89365	-2.08275	0.590471	0.00951859	0.98518	Pacman-KielIV
R421	342-U1408B-8H-4,82-84	Gk. index	342	U1408	B	8	H	4	82	84	62.52	64.7102	39.979	190807_83_RvdP_33_R421c.did	5113	UU	2.83811	-1.06335	0.612539	0.00951859	0.98518	Pacman-KielIV
R314	342-U1408B-8H-2,61-63	Gk. index	342	U1408	B	8	H	2	61	63	59.31	61.7	39.8682	190807_83_RvdP_35_R314c.did	5115	UU	2.39601	-1.28933	0.653448	0.00959095	0.98483	Pacman-KielIV
2088	342-U1408C-10H-3,118-120	A. (prae-)topilensis	342	U1408	C	10	H	3	118	120	82.48	94.7	40.8415	190807_83_RvdP_36_2088a.did	5116	UU	4.03161	-1.25756	0.565705	0.00959095	0.98483	Pacman-KielIV
R365	342-U1408B-8H-3,64-66	Gk. index	342	U1408	B	8	H	3	64	66	60.84	63.23	39.9186	190807_83_RvdP_38_R365c.did	5118	UU	2.49833	-1.4056	0.544041	0.0092161	0.986643	Pacman-KielIV
R346	342-U1408B-8H-3,7-9	A. (prae-)topilensis	342	U1408	B	8	H	3	7	9	60.27	62.66	39.8998	190807_83_RvdP_39_R346a.did	5119	UU	4.82162	-2.22389	0.557525	0.0092161	0.986643	Pacman-KielIV
1900	342-U1408C-9H-4,49-51	Gk. index	342	U1408	C	9	H	4	49	51	73.79	85.11	40.5703	190813_242_RvdP_11_1900c.did	12309	UU	2.606	-1.33246	0.59296	0.0225339	0.965193	MOTU-KielIV
1106	342-U1408A-8H-5,139-141	Gk. index	342	U1408	A	8	H	5	139	141	68.69	83.61	40.5378	190813_242_RvdP_12_1106c.did	12310	UU	1.87	-1.06417	0.55635	0.0232191	0.964074	MOTU-KielIV
1875	342-U1408C-9H-3,124-126	Gk. index	342	U1408	C	9	H	3	124	126	73.04	84.36	40.5532	190813_242_RvdP_14_1875c.did	12312	UU	2.09399	-1.31455	0.584401	0.0201596	0.969013	MOTU-KielIV
R748	342-U1408C-8H-4,55-57	A. (prae-)topilensis	342	U1408	C	8	H	4	55	57	64.36	74.59	40.3244	190813_242_RvdP_15_R748a.did	12313	UU	3.86136	-2.34058	0.617814	0.0202626	0.968845	MOTU-KielIV
1054	342-U1408A-8H-4,133-135	Gk. index	342	U1408	A	8	H	4	133	135	67.13	82.05	40.506	190814_242_RvdP_17_1054c.did	12315	UU	2.24974	-1.20795	0.585444	0.0205929	0.96725	MOTU-KielIV
R748	342-U1408C-8H-4,55-57	A. (prae-)topilensis	342	U1408	C	8	H	4	55	57	64.36	74.59	40.3244	190814_242_RvdP_18_R748a.did	12316	UU	3.92393	-2.25854	0.584608	0.0205929	0.96725	MOTU-KielIV
1023	342-U1408A-8H-4,40-42	Gk. index	342	U1408	A	8	H	4	40	42	66.2	81.12	40.487	190814_242_RvdP_20_1023c.did	12318	UU	1.93543	-1.34295	0.604074	0.0204927	0.967734	MOTU-KielIV
X166	342-U1410B-10H-4,128-130	Gk. index	342	U1410	B	10	H	4	128	130	82.08	69.25	40.1499	190814_242_RvdP_21_X166c.did	12319	UU	2.40121	-1.14016	0.624451	0.0204927	0.967734	MOTU-KielIV
R575	342-U1408C-7H-3,79-81	A. (prae-)topilensis	342	U1408	C	7	H	3	79	81	53.59	56.58	39.6998	190814_242_RvdP_23_R575a.did	12321	UU	4.46463	-2.09265	0.604346	0.0203219	0.968559	MOTU-KielIV
R575	342-U1408C-7H-3,79-81	Gk. index	342	U1408	C	7	H	3	79	81	53.59	56.58	39.6998	190814_242_RvdP_24_R575c.did	12322	UU	2.55437	-1.47027	0.602591	0.0203219	0.968559	MOTU-KielIV
R622	342-U1408C-7H-4,70-72	A. (prae-)topilensis	342	U1408	C	7	H	4	70	72	55	57.99	39.7462	190814_242_RvdP_26_R622a.did	12324	UU	4.26548	-1.9254	0.61392	0.0206642	0.966905	MOTU-KielIV
R622	342-U1408C-7H-4,70-72	Gk. index	342	U1408	C	7	H	4	70	72	55	57.99	39.7462	190814_242_RvdP_27_R622c.did	12325	UU	2.71374	-1.02956	0.574684	0.0206642	0.966905	MOTU-KielIV
R550	342-U1408C-7H-3,4-6	A. (prae-)topilensis	342	U1408	C	7	H	3	4	6	52.84	55.8371	39.6754	190814_242_RvdP_29_R550a.did	12327	UU	3.79066	-2.0689	0.5622	0.0204802	0.967794	MOTU-KielIV
R550	342-U1408C-7H-3,4-6	Gk. index	342	U1408	C	7	H	3	4	6	52.84	55.8371	39.6754	190814_242_RvdP_30_R550c.did	12328	UU	2.70785	-1.41984	0.530349	0.0204802	0.967794	MOTU-KielIV
R350	342-U1408B-8H-3,19-21	A. (prae-)topilensis	342	U1408	B	8	H	3	19	21	60.39	62.78	39.9038	190814_242_RvdP_32_R350a.did	12330	UU	4.59676	-2.33655	0.576755	0.0201238	0.969516	MOTU-KielIV
R350	342-U1408B-8H-3,19-21	Gk. index	342	U1408	B	8	H	3	19	21	60.39	62.78	39.9038	190814_242_RvdP_33_R350c.did	12331	UU	2.42574	-1.19604	0.566161	0.0229065	0.964972	MOTU-KielIV
1168	342-U1408A-9H-2,25-27	A. (prae-)topilensis	342	U1408	A	9	H	2	25	27	72.55	89.2959	40.6927	190814_242_RvdP_35_1168a.did	12333	UU	3.77268	-1.58682	0.60989	0.0239482	0.962314	MOTU-KielIV
1184	342-U1408A-9H-2,73-75	A. (prae-)topilensis	342	U1408	A	9	H	2	73	75	73.03	89.7759	40.7067	190814_242_RvdP_36_1184a.did	12334	UU	3.1337	-1.6038	0.672256	0.0239482	0.962314	MOTU-KielIV
1090	342-U1408A-8H-5,91-93	A. (prae-)topilensis	342	U1408	A	8	H	5	91	93	68.21	83.13	40.528	190814_242_RvdP_38_1090a.did	12336	UU	3.35627	-1.97583	0.565424	0.0237811	0.963122	MOTU-KielIV
1042	342-U1408A-8H-4,97-99	A. (prae-)topilensis	342	U1408	A	8	H	4	97	99	66.77	81.69	40.4986	190814_242_RvdP_39_1042a.did	12337	UU	4.39612	-2.00751	0.620701	0.0261912	0.959186	MOTU-KielIV
1066	342-U1408A-8H-5,19-21	Gk. index	342	U1408	A	8	H	5	19	21	67.49	82.41	40.5133	190816_244_RvdP_11_1066c.did	12401	UU	2.16102	-1.13396	0.588859	0.0216888	0.967816	MOTU-KielIV
1043	342-U1408A-8H-4,100-102	Gk. index	342	U1408	A	8	H	4	100	102	66.8	81.72	40.4992	190816_244_RvdP_12_1043c.did	12402	UU	2.29942	-1.21667	0.599468	0.0217983	0.967286	MOTU-KielIV
R346	342-U1408B-8H-3,7-9	Gk. index	342	U1408	B	8	H	3	7	9	60.27	62.66	39.8998	190817_244_RvdP_14_R346c.did	12404	UU	2.48635	-1.03863	0.553149	0.0254432	0.959727	MOTU-KielIV
1066	342-U1408A-8H-5,19-21	A. (prae-)topilensis	342	U1408	A	8	H	5	19	21	67.49	82.41	40.5133	190817_244_RvdP_15_1066a.did	12405	UU	3.76302	-2.13021	0.569458	0.0277716	0.95616	MOTU-KielIV
1043	342-U1408A-8H-4,100-102	A. (prae-)topilensis	342	U1408	A	8	H	4	100	102	66.8	81.72	40.4992	190817_244_RvdP_17_1043a.did	12407	UU	3.74965	-1.9284	0.581799	0.0278409	0.955825	MOTU-KielIV
R757	342-U1408C-8H-4,82-84	A. (prae-)topilensis	342	U1408	C	8	H	4	82	84	64.63	74.86	40.3334	190817_244_RvdP_18_R757a.did	12408	UU	3.73788	-2.37058	0.584897	0.0278681	0.955693	MOTU-KielIV
R078	342-U1408A-8H-3,124-126	A. (prae-)topilensis	342	U1408	A	8	H	3	124	126	65.54	80.46	40.4735	190817_244_RvdP_20_R078a.did	12410	UU	3.79067	-1.70086	0.597231	0.0278268	0.955893	MOTU-KielIV
1925	342-U1408C-9H-4,124-126	Gk. index	342	U1408	C	9	H	4	124	126	74.54	85.86	40.5922	190817_244_RvdP_21_1925c.did	12411	UU	2.09088	-1.17964	0.618231	0.0277921	0.95606	MOTU-KielIV
1033	342-U1408A-8H-4,70-72	Gk. index	342	U1408	A	8	H	4	70	72	66.5	81.42	40.4931	190817_244_RvdP_23_1033c.did	12413	UU	1.96505	-1.32289	0.623941	0.0276233	0.956878	MOTU-KielIV
1082	342-U1408A-8H-5,67-69	Gk. index	342	U1408	A	8	H	5	67	69	67.97	82.89	40.5231	190817_244_RvdP_24_1082c.did	12414	UU	1.95242	-1.1587	0.584659	0.0276841	0.956583	MOTU-KielIV
R752	342-U1408C-8H-4,67-69	A. (prae-)topilensis	342	U1408	C	8	H	4	67	69	64.48	74.71	40.3284	190817_244_RvdP_26_R752a.did	12416	UU	4.03751	-2.43112	0.637162	0.0276909	0.95655	MOTU-KielIV
R420	342-U1408B-8H-4,79-81	A. (prae-)topilensis	342	U1408	B	8	H	4	79	81	62.49	64.6883	39.978	190817_244_RvdP_27_R420a.did	12417	UU	4.45693	-1.92196	0.649027	0.0273382	0.958257	MOTU-KielIV
R752	342-U1408C-8H-4,67-69	A. (prae-)topilensis	342	U1408	C	8	H	4	67	69	64.48	74.71	40.3284	190817_244_RvdP_29_R752a.did	12419	UU	3.90196	-2.11918	0.566671	0.0272856	0.958512	MOTU-KielIV
R746	342-U1408C-8H-4,49-51	Gk. index	342	U1408	C	8	H	4	49	51	64.3	74.53	40.3225	190817_244_RvdP_30_R746c.did	12420	UU	2.06953	-1.23474	0.613266	0.0276777	0.956614	MOTU-KielIV
R003	342-U1408A-8H-2,49-51	Gk. index	342	U1408	A	8	H	2	49	51	63.29	78.2171	40.4277	190817_244_RvdP_32_R003c.did	12422	UU	1.84105	-1.3503	0.584788	0.0197276	0.968928	MOTU-KielIV
R847	342-U1408C-8H-6,52-54	Gk. index	342	U1408	C	8	H	6	52	54	67.33	77.56	40.4143	190817_244_RvdP_33_R847c.did	12423	UU	2.11401	-1.40138	0.581987	0.0200263	0.967482	MOTU-KielIV
R423	342-U1408B-8H-4,88-90	A. (prae-)topilensis	342	U1408	B	8	H	4	88	90	62.58	64.754	39.9808	190817_244_RvdP_35_R423a.did	12425	UU	4.04055	-1.86742	0.537741	0.01663	0.973991	MOTU-KielIV
R868	342-U1408C-8H-6,115-117	A. (prae-)topilensis	342	U1408	C	8	H	6	115	117	67.96	78.19	40.4271	190817_244_RvdP_36_R868a.did	12426	UU	4.07962	-2.30963	0.573002	0.016305	0.975563	MOTU-KielIV
1964	342-U1408C-9H-5,91-93	A. (prae-)topilensis	342	U1408	C	9	H	5	91	93	75.71	87.03	40.6264	190817_244_RvdP_38_1964a.did	12428	UU	3.37493	-1.85916	0.554759	0.0123104	0.982264	MOTU-KielIV
R754	342-U1408C-8H-4,73-75	Gk. index	342	U1408	C	8	H	4	73	75	64.54	74.77	40.3304	190817_244_RvdP_39_R754c.did	12429	UU	2.18951	-1.36062	0.600844	0.0133541	0.98056	MOTU-KielIV
R422	342-U1408B-8H-4,85-87	A. (prae-)topilensis	342	U1408	B	8	H	4	85	87	62.55	64.7321	39.9799	190821_246_RvdP_11_R422a.did	12491	UU	4.31388	-1.99685	0.604686	0.015325	0.979687	MOTU-KielIV
1023	342-U1408A-8H-4,40-42	A. (prae-)topilensis	342	U1408	A	8	H	4	40	42	66.2	81.12	40.487	190821_246_RvdP_12_1023a.did	12492	UU	3.31633	-2.0704	0.59959	0.0155043	0.978819	MOTU-KielIV
R853	342-U1408C-8H-6,70-72	A. (prae-)topilensis	342	U1408	C	8	H	6	70	72	67.51	77.74	40.4179	190821_246_RvdP_14_R853a.did	12494	UU	3.81685	-2.1437	0.56584	0.0173116	0.975197	MOTU-KielIV
R853	342-U1408C-8H-6,70-72	Gk. index	342	U1408	C	8	H	6	70	72	67.51	77.74	40.4179	190821_246_RvdP_15_R853c.did	12495	UU	2.14899	-1.49702	0.599525	0.0173116	0.975197	MOTU-KielIV
1082	342-U1408A-8H-5,67-69	A. (prae-)topilensis	342	U1408	A	8	H	5	67	69	67.97	82.89	40.5231	190821_246_RvdP_17_1082a.did	12497	UU	3.54142	-1.93835	0.647672	0.0140162	0.980416	MOTU-KielIV
R411	342-U1408B-8H-4,52-54	Gk. index	342	U1408	B	8	H	4	52	54	62.22	64.4912	39.9697	190821_246_RvdP_18_R411c.did	12498	UU	2.43625	-1.29365	0.598708	0.0139582	0.980697	MOTU-KielIV
R660	342-U1408C-7H-5,34-36	A. (prae-)topilensis	342	U1408	C	7	H	5	34	36	56.14	59.13	39.7837	190821_246_RvdP_20_R660a.did	12500	UU	4.20353	-2.45166	0.530277	0.0139824	0.98058	MOTU-KielIV
1900	342-U1408C-9H-4,49-51	A. (prae-)topilensis	342	U1408	C	9	H	4	49	51	73.79	85.11	40.5703	190821_246_RvdP_21_1900a.did	12501	UU	4.02181	-1.75935	0.606861	0.013728	0.981812	MOTU-KielIV
R849	342-U1408C-8H-6,58-60	A. (prae-)topilensis	342	U1408	C	8	H	6	58	60	67.39	77.62	40.4155	190821_246_RvdP_23_R849a.did	12503	UU	3.53628	-2.01876	0.559604	0.0138087	0.981421	MOTU-KielIV
R758	342-U1408C-8H-4,85-87	Gk. index	342	U1408	C	8	H	4	85	87	64.66	74.89	40.3344	190821_246_RvdP_24_R758c.did	12504	UU	2.0669	-1.38235	0.606244	0.0139811	0.980586	MOTU-KielIV
R418	342-U1408B-8H-4,73-75	A. (prae-)topilensis	342	U1408	B	8	H	4	73	75	62.43	64.6445	39.9762	190821_246_RvdP_26_R418a.did	12506	UU	4.07245	-1.91777	0.613094	0.0140359	0.980321	MOTU-KielIV
R418	342-U1408B-8H-4,73-75	Gk. index	342	U1408	B	8	H	4	73	75	62.43	64.6445	39.9762	190821_246_RvdP_27_R418c.did	12507	UU	2.677	-1.29325	0.627697	0.0142324	0.979369	MOTU-KielIV
R833	342-U1408C-8H-6,10-12	A. (prae-)topilensis	342	U1408	C	8	H	6	10	12	66.91	77.14	40.4057	190821_246_RvdP_29_R833a.did	12509	UU	3.68663	-2.23953	0.605545	0.0140906	0.980056	MOTU-KielIV
R345	342-U1408B-8H-3,4-6	Gk. index	342	U1408	B	8	H	3	4	6	60.24	62.63	39.8988	190821_246_RvdP_30_R345c.did	12510	UU	2.45449	-1.10321	0.612418	0.0138612	0.981167	MOTU-KielIV
R572	342-U1408C-7H-3,70-72	Gk. index	342	U1408	C	7	H	3	70	72	53.5	56.49	39.6968	190821_246_RvdP_32_R572c.did	12512	UU	2.62551	-1.37312	0.637769	0.0138612	0.981167	MOTU-KielIV
R572	342-U1408C-7H-3,70-72	A. (prae-)topilensis	342	U1408	C	7	H	3	70	72	53.5	56.49	39.6968	190821_246_RvdP_33_R572a.did	12513	UU	3.98381	-1.9574	0.558146	0.0138461	0.98124	MOTU-KielIV
R610	342-U1408C-7H-4,34-36	Gk. index	342	U1408	C	7	H	4	34	36	54.64	57.63	39.7343	190821_246_RvdP_35_R610c.did	12515	UU	2.40316	-0.871586	0.639295	0.0187806	0.973186	MOTU-KielIV
R750	342-U1408C-8H-4,61-63	Gk. index	342	U1408	C	8	H	4	61	63	64.42	74.65	40.3264	190821_246_RvdP_36_R750c.did	12516	UU	2.08736	-1.23403	0.662988	0.0183493	0.975276	MOTU-KielIV
R829	342-U1408C-8H-5,148-150	A. (prae-)topilensis	342	U1408	C	8	H	5	148	150	66.79	77.02	40.4032	190821_246_RvdP_38_R829a.did	12518	UU	3.36166	-2.06522	0.672889	0.0250684	0.964334	MOTU-KielIV
R865	342-U1408C-8H-6,106-108	Gk. index	342	U1408	C	8	H	6	106	108	67.87	78.1	40.4253	190821_246_RvdP_39_R865c.did	12519	UU	1.93599	-1.31607	0.589094	0.0250491	0.964428	MOTU-KielIV
R785	342-U1408C-8H-5,16-18	A. (prae-)topilensis	342	U1408	C	8	H	5	16	18	65.47	75.7	40.3611	190822_247_RvdP_11_R785a.did	12537	UU	3.65318	-2.23905	0.542376	0.0222008	0.967896	MOTU-KielIV
R812	342-U1408C-8H-5,97-99	A. (prae-)topilensis	342	U1408	C	8	H	5	97	99	66.28	76.51	40.3879	190822_247_RvdP_12_R812a.did	12538	UU	3.6525	-2.11973	0.553343	0.019479	0.972339	MOTU-KielIV
R638	342-U1408C-7H-4,118-120	A. (prae-)topilensis	342	U1408	C	7	H	4	118	120	55.48	58.47	39.762	190822_247_RvdP_14_R638a.did	12540	UU	4.34061	-2.26503	0.575648	0.0200448	0.969602	MOTU-KielIV
R828	342-U1408C-8H-5,145-147	Gk. index	342	U1408	C	8	H	5	145	147	66.76	76.99	40.4026	190822_247_RvdP_15_R828c.did	12541	UU	1.85731	-1.44995	0.585808	0.0200448	0.969602	MOTU-KielIV
R848	342-U1408C-8H-6,55-57	Gk. index	342	U1408	C	8	H	6	55	57	67.36	77.59	40.4149	190822_247_RvdP_17_R848c.did	12543	UU	2.02758	-1.39066	0.600795	0.0200248	0.969699	MOTU-KielIV
1054	342-U1408A-8H-4,133-135	A. (prae-)topilensis	342	U1408	A	8	H	4	133	135	67.13	82.05	40.506	190822_247_RvdP_18_1054a.did	12544	UU	3.43875	-1.95061	0.582844	0.0200248	0.969699	MOTU-KielIV
R352	342-U1408B-8H-3,25-27	A. (prae-)topilensis	342	U1408	B	8	H	3	25	27	60.45	62.84	39.9057	190822_247_RvdP_20_R352a.did	12546	UU	4.05187	-2.04243	0.559215	0.0203889	0.967937	MOTU-KielIV
R360	342-U1408B-8H-3,49-51	Gk. index	342	U1408	B	8	H	3	49	51	60.69	63.08	39.9136	190822_247_RvdP_21_R360c.did	12547	UU	2.61665	-1.28652	0.609737	0.0203889	0.967937	MOTU-KielIV
R769	342-U1408C-8H-4,118-120	Gk. index	342	U1408	C	8	H	4	118	120	64.99	75.22	40.3453	190822_247_RvdP_23_R769c.did	12549	UU	2.15971	-1.45573	0.623986	0.0200947	0.96936	MOTU-KielIV
R766	342-U1408C-8H-4,109-111	Gk. index	342	U1408	C	8	H	4	109	111	64.9	75.13	40.3423	190823_247_RvdP_26_R766c.did	12552	UU	2.41666	-1.29924	0.606904	0.0196542	0.971491	MOTU-KielIV
R763	342-U1408C-8H-4,100-102	A. (prae-)topilensis	342	U1408	C	8	H	4	100	102	64.81	75.04	40.3393	190823_247_RvdP_27_R763a.did	12553	UU	3.66043	-2.40245	0.607784	0.0216931	0.968163	MOTU-KielIV
R809	342-U1408C-8H-5,88-90	A. (prae-)topilensis	342	U1408	C	8	H	5	88	90	66.19	76.42	40.3849	190823_247_RvdP_29_R809a.did	12555	UU	3.68382	-2.13219	0.641535	0.02268	0.966622	MOTU-KielIV
R770	342-U1408C-8H-4,121-123	A. (prae-)topilensis	342	U1408	C	8	H	4	121	123	65.02	75.25	40.3463	190823_247_RvdP_30_R770a.did	12556	UU	3.51572	-2.41881	0.547668	0.0232605	0.965676	MOTU-KielIV
R806	342-U1408C-8H-5,79-81	Gk. index	342	U1408	C	8	H	5	79	81	66.1	76.33	40.3819	190823_247_RvdP_32_R806c.did	12558	UU	2.2755	-1.45333	0.608163	0.02276	0.966519	MOTU-KielIV
R560	342-U1408C-7H-3,34-36	Gk. index	342	U1408	C	7	H	3	34	36	53.14	56.13	39.685	190823_247_RvdP_33_R560c.did	12559	UU	2.39215	-1.10032	0.611743	0.0227646	0.966496	MOTU-KielIV
R610	342-U1408C-7H-4,34-36	A. (prae-)topilensis	342	U1408	C	7	H	4	34	36	54.64	57.63	39.7343	190823_247_RvdP_35_R610a.did	12561	UU	4.22621	-1.93905	0.618326	0.0185029	0.973209	MOTU-KielIV
R787	342-U1408C-8H-5,22-24	Gk. index	342	U1408	C	8	H	5	22	24	65.53	75.76	40.3631	190823_247_RvdP_36_R787c.did	12562	UU	1.96807	-1.37215	0.600494	0.0154633	0.978172	MOTU-KielIV
R809	342-U1408C-8H-5,88-90	Gk. index	342	U1408	C	8	H	5	88	90	66.19	76.42	40.3849	190823_247_RvdP_38_R809c.did	12564	UU	2.08094	-1.23236	0.599555	0.0130389	0.982247	MOTU-KielIV
R763	342-U1408C-8H-4,100-102	Gk. index	342	U1408	C	8	H	4	100	102	64.81	75.04	40.3393	190823_247_RvdP_39_R763c.did	12565	UU	1.83121	-1.44949	0.621594	0.0129381	0.982735	MOTU-KielIV
R421	342-U1408B-8H-4,82-84	A. (prae-)topilensis	342	U1408	B	8	H	4	82	84	62.52	64.7102	39.979	190826_249_RvdP_9_R421a.did	12621	UU	4.37022	-1.82189	0.603218	0.0157692	0.977494	MOTU-KielIV
R638	342-U1408C-7H-4,118-120	Gk. index	342	U1408	C	7	H	4	118	120	55.48	58.47	39.762	190826_249_RvdP_11_R638c.did	12623	UU	2.43468	-1.20091	0.598273	0.0211203	0.969213	MOTU-KielIV
R780	342-U1408C-8H-5,1-3	Gk. index	342	U1408	C	8	H	5	1	3	65.32	75.55	40.3562	190826_249_RvdP_12_R780c.did	12624	UU	2.1519	-1.43487	0.574299	0.0208353	0.97059	MOTU-KielIV
R830	342-U1408C-8H-6,1-3	Gk. index	342	U1408	C	8	H	6	1	3	66.82	77.05	40.4038	190826_249_RvdP_14_R830c.did	12626	UU	1.98386	-1.47149	0.577838	0.0234796	0.966901	MOTU-KielIV
1925	342-U1408C-9H-4,124-126	A. (prae-)topilensis	342	U1408	C	9	H	4	124	126	74.54	85.86	40.5922	190826_249_RvdP_15_1925a.did	12627	UU	3.67552	-1.65044	0.549637	0.0237577	0.965557	MOTU-KielIV
X367	342-U1410C-10H-1,50-53	Gk. index	342	U1410	C	10	H	1	50	53	83.3	70.6529	40.1943	190826_249_RvdP_17_X367c.did	12629	UU	2.20042	-1.73277	0.595591	0.0277001	0.959163	MOTU-KielIV
R814	342-U1408C-8H-5,103-105	Gk. index	342	U1408	C	8	H	5	103	105	66.34	76.57	40.3899	190826_249_RvdP_18_R814c.did	12630	UU	1.78581	-1.40585	0.587086	0.0272112	0.959961	MOTU-KielIV
R360	342-U1408B-8H-3,49-51	A. (prae-)topilensis	342	U1408	B	8	H	3	49	51	60.69	63.08	39.9136	190826_249_RvdP_20_R360a.did	12632	UU	3.69913	-1.84258	0.595366	0.0267263	0.958724	MOTU-KielIV
R773	342-U1408C-8H-4,130-132	A. (prae-)topilensis	342	U1408	C	8	H	4	130	132	65.11	75.34	40.3492	190826_249_RvdP_21_R773a.did	12633	UU	3.72675	-2.56953	0.568746	0.0246466	0.962112	MOTU-KielIV
R776	342-U1408C-8H-4,139-141	A. (prae-)topilensis	342	U1408	C	8	H	4	139	141	65.2	75.43	40.3522	190826_249_RvdP_23_R776a.did	12635	UU	3.83248	-2.22998	0.590441	0.0243558	0.963518	MOTU-KielIV
R660	342-U1408C-7H-5,34-36	Gk. index	342	U1408	C	7	H	5	34	36	56.14	59.13	39.7837	190827_249_RvdP_24_R660c.did	12636	UU	2.50763	-1.10456	0.637179	0.0243558	0.963518	MOTU-KielIV
R797	342-U1408C-8H-5,52-54	Gk. index	342	U1408	C	8	H	5	52	54	65.83	76.06	40.373	190827_249_RvdP_26_R797c.did	12638	UU	2.27236	-1.29552	0.582863	0.0242431	0.964062	MOTU-KielIV
X355	342-U1410C-10H-1,12-15	Gk. index	342	U1410	C	10	H	1	12	15	82.92	70.3163	40.1832	190827_249_RvdP_27_X355c.did	12639	UU	2.57109	-1.3612	0.614195	0.0242431	0.964062	MOTU-KielIV
R815	342-U1408C-8H-5,106-108	A. (prae-)topilensis	342	U1408	C	8	H	5	106	108	66.37	76.6	40.3909	190827_249_RvdP_29_R815a.did	12641	UU	3.35161	-2.16851	0.589706	0.0244879	0.962879	MOTU-KielIV
R356	342-U1408B-8H-3,37-39	A. (prae-)topilensis	342	U1408	B	8	H	3	37	39	60.57	62.96	39.9097	190827_249_RvdP_30_R356a.did	12642	UU	3.80888	-2.27408	0.59126	0.0244879	0.962879	MOTU-KielIV
R065	342-U1408A-8H-3,85-87	Gk. index	342	U1408	A	8	H	3	85	87	65.15	80.07	40.4655	190827_249_RvdP_32_R065c.did	12644	UU	2.00788	-1.30915	0.611597	0.0247135	0.961788	MOTU-KielIV
X379	342-U1410C-10H-1,87-89	Gk. index	342	U1410	C	10	H	1	87	89	83.67	70.898	40.2024	190827_249_RvdP_33_X379c.did	12645	UU	2.22955	-1.47629	0.572018	0.024552	0.962569	MOTU-KielIV
R794	342-U1408C-8H-5,43-45	Gk. index	342	U1408	C	8	H	5	43	45	65.74	75.97	40.37	190827_249_RvdP_35_R794c.did	12647	UU	1.88274	-1.19901	0.564203	0.0213279	0.969082	MOTU-KielIV
R080	342-U1408A-8H-3,130-132	Gk. index	342	U1408	A	8	H	3	130	132	65.6	80.52	40.4747	190827_249_RvdP_36_R080c.did	12648	UU	1.98028	-1.19783	0.57169	0.0216549	0.968548	MOTU-KielIV
R459	342-U1408B-8H-5,46-48	Gk. index	342	U1408	B	8	H	5	46	48	63.66	72.69	40.2616	2018-08-07 01:42:00	589	UiB	2.13	-1.35	0.569	1.09568	0.756029	Yeti
R460	342-U1408B-8H-5,49-51	Gk. index	342	U1408	B	8	H	5	49	51	63.69	72.72	40.2626	2018-08-01 18:41:00	584	UiB	2.32	-1.57	0.593	1.07852	0.73616	Yeti
R460	342-U1408B-8H-5,49-51	Gk. index	342	U1408	B	8	H	5	49	51	63.69	72.72	40.2626	2018-11-13 21:05:00	79	UiB	2.11	-1.55	0.545	1.02681	0.674558	Nessie
R462	342-U1408B-8H-5,55-57	Gk. index	342	U1408	B	8	H	5	55	57	63.75	72.78	40.2646	2018-07-25 17:17:00	577	UiB	2.14	-1.38	0.609	1.13071	0.758616	Yeti
R463	342-U1408B-8H-5,58-60	Gk. index	342	U1408	B	8	H	5	58	60	63.78	72.81	40.2656	2018-08-30 01:33:00	612	UiB	2.1	-1.47	0.632	1.03788	0.733582	Yeti
R463	342-U1408B-8H-5,58-60	Gk. index	342	U1408	B	8	H	5	58	60	63.78	72.81	40.2656	2018-09-16 01:40:00	627	UiB	2.12	-1.44	0.644	1.03168	0.734339	Yeti
R464	342-U1408B-8H-5,61-63	Gk. index	342	U1408	B	8	H	5	61	63	63.81	72.84	40.2666	2018-08-04 07:37:00	586	UiB	2.21	-1.46	0.599	1.1046	0.744323	Yeti
R464	342-U1408B-8H-5,61-63	Gk. index	342	U1408	B	8	H	5	61	63	63.81	72.84	40.2666	2018-12-06 05:53:00	99	UiB	2.12	-1.49	0.579	1.05112	0.734561	Nessie
R465	342-U1408B-8H-5,64-66	Gk. index	342	U1408	B	8	H	5	64	66	63.84	72.87	40.2676	2018-08-24 23:33:00	607	UiB	2.28	-1.47	0.609	1.08405	0.750068	Yeti
R465	342-U1408B-8H-5,64-66	Gk. index	342	U1408	B	8	H	5	64	66	63.84	72.87	40.2676	2019-03-18 23:52:00	176	UiB	2.14	-1.39	0.629	1.0363	0.726468	Nessie
R466	342-U1408B-8H-5,67-69	Gk. index	342	U1408	B	8	H	5	67	69	63.87	72.9	40.2686	2018-07-19 00:30:00	571	UiB	1.93	-1.43	0.547	1.06074	0.678613	Yeti
R467	342-U1408B-8H-5,70-72	Gk. index	342	U1408	B	8	H	5	70	72	63.9	72.93	40.2696	2018-08-30 18:08:00	613	UiB	2.11	-1.55	0.598	1.05217	0.73653	Yeti
R467	342-U1408B-8H-5,70-72	Gk. index	342	U1408	B	8	H	5	70	72	63.9	72.93	40.2696	2019-01-21 19:17:00	131	UiB	2.13	-1.58	0.613	1.08385	0.742137	Nessie
R468	342-U1408B-8H-5,73-75	Gk. index	342	U1408	B	8	H	5	73	75	63.93	72.96	40.2706	2018-08-02 08:32:00	584	UiB	1.96	-1.43	0.596	1.06891	0.72809	Yeti
R468	342-U1408B-8H-5,73-75	Gk. index	342	U1408	B	8	H	5	73	75	63.93	72.96	40.2706	2018-09-15 18:52:00	627	UiB	2.04	-1.38	0.569	1.02641	0.73518	Yeti
R469	342-U1408B-8H-5,76-78	Gk. index	342	U1408	B	8	H	5	76	78	63.96	72.99	40.2716	2018-07-27 00:06:00	578	UiB	2.01	-1.36	0.535	1.01426	0.701471	Yeti
R469	342-U1408B-8H-5,76-78	Gk. index	342	U1408	B	8	H	5	76	78	63.96	72.99	40.2716	2019-02-21 23:27:00	156	UiB	1.98	-1.43	0.586	1.06583	0.721654	Nessie
R470	342-U1408B-8H-5,79-81	Gk. index	342	U1408	B	8	H	5	79	81	63.99	73.02	40.2725	2018-09-09 05:39:00	620	UiB	1.88	-1.43	0.564	1.04593	0.701001	Yeti
R471	342-U1408B-8H-5,82-84	Gk. index	342	U1408	B	8	H	5	82	84	64.02	73.05	40.2735	2018-07-26 00:51:00	577	UiB	2.04	-1.46	0.608	1.13762	0.759358	Yeti
R472	342-U1408B-8H-5,85-87	Gk. index	342	U1408	B	8	H	5	85	87	64.05	73.08	40.2745	2018-08-06 07:03:00	588	UiB	2.03	-1.41	0.596	1.07683	0.741032	Yeti
R473	342-U1408B-8H-5,88-90	Gk. index	342	U1408	B	8	H	5	88	90	64.08	73.11	40.2755	2018-08-04 01:47:00	586	UiB	2.04	-1.41	0.559	1.09546	0.741427	Yeti
R473	342-U1408B-8H-5,88-90	Gk. index	342	U1408	B	8	H	5	88	90	64.08	73.11	40.2755	2018-10-17 05:38:00	656	UiB	2.26	-1.47	0.633	1.05496	0.739571	Yeti
R474	342-U1408B-8H-5,91-93	Gk. index	342	U1408	B	8	H	5	91	93	64.11	73.14	40.2765	2018-08-29 18:34:00	612	UiB	2.04	-1.48	0.57	1.06233	0.737061	Yeti
R475	342-U1408B-8H-5,94-96	Gk. index	342	U1408	B	8	H	5	94	96	64.14	73.17	40.2775	2018-06-17 23:00:00	554	UiB	2.08	-1.44	0.548	1.03633	0.766967	Yeti
R475	342-U1408B-8H-5,94-96	Gk. index	342	U1408	B	8	H	5	94	96	64.14	73.17	40.2775	2018-10-20 05:00:00	659	UiB	2.01	-1.4	0.577	1.07378	0.736916	Yeti
R476	342-U1408B-8H-5,97-99	Gk. index	342	U1408	B	8	H	5	97	99	64.17	73.2	40.2785	2018-08-26 00:06:00	608	UiB	2.07	-1.41	0.607	1.08119	0.749071	Yeti
R476	342-U1408B-8H-5,97-99	Gk. index	342	U1408	B	8	H	5	97	99	64.17	73.2	40.2785	2019-01-28 06:27:00	137	UiB	2	-1.42	0.582	1.00206	0.701182	Nessie
R477	342-U1408B-8H-5,100-102	Gk. index	342	U1408	B	8	H	5	100	102	64.2	73.23	40.2795	2018-08-01 08:06:00	583	UiB	2.02	-1.33	0.615	1.03366	0.718392	Yeti
R477	342-U1408B-8H-5,100-102	Gk. index	342	U1408	B	8	H	5	100	102	64.2	73.23	40.2795	2018-09-17 05:48:00	628	UiB	1.88	-1.47	0.589	1.03956	0.73191	Yeti
R478	342-U1408B-8H-5,103-105	Gk. index	342	U1408	B	8	H	5	103	105	64.23	73.26	40.2805	2018-08-04 20:20:00	587	UiB	1.99	-1.35	0.604	1.07654	0.718682	Yeti
R478	342-U1408B-8H-5,103-105	Gk. index	342	U1408	B	8	H	5	103	105	64.23	73.26	40.2805	2019-02-24 00:08:00	158	UiB	1.94	-1.44	0.629	1.05878	0.716796	Nessie
R479	342-U1408B-8H-5,106-108	Gk. index	342	U1408	B	8	H	5	106	108	64.26	73.29	40.2815	2018-07-19 09:08:00	571	UiB	2.11	-1.46	0.579	1.08867	0.708315	Yeti
R479	342-U1408B-8H-5,106-108	Gk. index	342	U1408	B	8	H	5	106	108	64.26	73.29	40.2815	2018-11-14 07:46:00	79	UiB	2.16	-1.48	0.589	1.0368	0.679803	Nessie
R480	342-U1408B-8H-5,109-111	Gk. index	342	U1408	B	8	H	5	109	111	64.29	73.32	40.2825	2018-09-08 07:02:00	619	UiB	2.14	-1.49	0.576	1.00091	0.66229	Yeti
R480	342-U1408B-8H-5,109-111	Gk. index	342	U1408	B	8	H	5	109	111	64.29	73.32	40.2825	2019-02-19 21:59:00	734	UiB	2.18	-1.49	0.642	1.12717	0.743916	Yeti
R483	342-U1408B-8H-5,118-120	Gk. index	342	U1408	B	8	H	5	118	120	64.38	73.41	40.2854	2018-08-25 05:35:00	607	UiB	2.13	-1.47	0.563	1.08134	0.746629	Yeti
R483	342-U1408B-8H-5,118-120	Gk. index	342	U1408	B	8	H	5	118	120	64.38	73.41	40.2854	2019-01-17 23:26:00	128	UiB	1.99	-1.49	0.628	1.04819	0.726759	Nessie
R484	342-U1408B-8H-5,121-123	Gk. index	342	U1408	B	8	H	5	121	123	64.41	73.44	40.2864	2018-07-27 03:02:00	578	UiB	2.01	-1.42	0.547	0.964311	0.681799	Yeti
R484	342-U1408B-8H-5,121-123	Gk. index	342	U1408	B	8	H	5	121	123	64.41	73.44	40.2864	2018-10-20 23:46:00	660	UiB	2	-1.46	0.543	1.04296	0.728628	Yeti
R485	342-U1408B-8H-5,124-126	Gk. index	342	U1408	B	8	H	5	124	126	64.44	73.47	40.2874	2018-08-07 07:34:00	589	UiB	1.8	-1.35	0.62	1.1461	0.770744	Yeti
R485	342-U1408B-8H-5,124-126	Gk. index	342	U1408	B	8	H	5	124	126	64.44	73.47	40.2874	2018-12-05 18:56:00	99	UiB	1.84	-1.46	0.606	1.04354	0.733767	Nessie
R486	342-U1408B-8H-5,127-129	Gk. index	342	U1408	B	8	H	5	127	129	64.47	73.5	40.2884	2018-08-02 02:42:00	584	UiB	1.98	-1.61	0.552	1.07662	0.730296	Yeti
R486	342-U1408B-8H-5,127-129	Gk. index	342	U1408	B	8	H	5	127	129	64.47	73.5	40.2884	2018-09-14 19:01:00	626	UiB	1.92	-1.53	0.555	1.02079	0.726434	Yeti
R487	342-U1408B-8H-5,130-132	Gk. index	342	U1408	B	8	H	5	130	132	64.5	73.53	40.2894	2018-07-25 23:43:00	577	UiB	1.91	-1.49	0.58	1.13762	0.759358	Yeti
R487	342-U1408B-8H-5,130-132	Gk. index	342	U1408	B	8	H	5	130	132	64.5	73.53	40.2894	2019-01-29 17:19:00	718	UiB	2.06	-1.62	0.596	1.09006	0.746956	Yeti
R488	342-U1408B-8H-5,133-135	Gk. index	342	U1408	B	8	H	5	133	135	64.53	73.56	40.2904	2018-08-30 15:44:00	613	UiB	1.84	-1.4	0.604	1.05217	0.73653	Yeti
R488	342-U1408B-8H-5,133-135	Gk. index	342	U1408	B	8	H	5	133	135	64.53	73.56	40.2904	2019-01-30 18:59:00	719	UiB	1.8	-1.38	0.575	1.08026	0.750116	Yeti
R489	342-U1408B-8H-5,136-138	Gk. index	342	U1408	B	8	H	5	136	138	64.56	73.59	40.2914	2018-08-04 04:44:00	586	UiB	2.31	-1.41	0.565	1.1046	0.744323	Yeti
R489	342-U1408B-8H-5,136-138	Gk. index	342	U1408	B	8	H	5	136	138	64.56	73.59	40.2914	2019-01-26 22:23:00	136	UiB	2.36	-1.35	0.633	1.06844	0.743306	Nessie
R490	342-U1408B-8H-5,139-141	Gk. index	342	U1408	B	8	H	5	139	141	64.59	73.62	40.2924	2018-09-15 05:12:00	626	UiB	2	-1.46	0.583	1.00563	0.724236	Yeti
R490	342-U1408B-8H-5,139-141	Gk. index	342	U1408	B	8	H	5	139	141	64.59	73.62	40.2924	2019-02-12 16:37:00	728	UiB	2.02	-1.39	0.541	1.06423	0.732012	Yeti
R491	342-U1408B-8H-5,142-144	Gk. index	342	U1408	B	8	H	5	142	144	64.62	73.65	40.2934	2018-07-25 18:26:00	577	UiB	2.08	-1.33	0.653	1.13071	0.758616	Yeti
R492	342-U1408B-8H-5,145-147	Gk. index	342	U1408	B	8	H	5	145	147	64.65	73.68	40.2944	2018-08-24 17:48:00	607	UiB	1.78	-1.5	0.63	1.09318	0.75252	Yeti
R492	342-U1408B-8H-5,145-147	Gk. index	342	U1408	B	8	H	5	145	147	64.65	73.68	40.2944	2018-09-16 23:09:00	628	UiB	1.7	-1.61	0.609	1.03068	0.729962	Yeti
R493	342-U1408B-8H-5,148-150	Gk. index	342	U1408	B	8	H	5	148	150	64.68	73.71	40.2954	2018-08-05 18:44:00	588	UiB	1.71	-1.46	0.628	1.08815	0.733631	Yeti
R493	342-U1408B-8H-5,148-150	Gk. index	342	U1408	B	8	H	5	148	150	64.68	73.71	40.2954	2019-01-08 17:58:00	121	UiB	1.75	-1.48	0.627	1.08386	0.733188	Nessie
R494	342-U1408B-8H-6,1-3	Gk. index	342	U1408	B	8	H	6	1	3	64.71	73.74	40.2963	2018-08-01 02:45:00	583	UiB	1.65	-1.46	0.568	1.08156	0.726232	Yeti
R494	342-U1408B-8H-6,1-3	Gk. index	342	U1408	B	8	H	6	1	3	64.71	73.74	40.2963	2018-09-08 16:57:00	620	UiB	1.66	-1.5	0.53	1.05361	0.688685	Yeti
R495	342-U1408B-8H-6,4-6	Gk. index	342	U1408	B	8	H	6	4	6	64.74	73.77	40.2973	2018-08-26 03:46:00	608	UiB	1.82	-1.6	0.609	1.08119	0.749071	Yeti
R495	342-U1408B-8H-6,4-6	Gk. index	342	U1408	B	8	H	6	4	6	64.74	73.77	40.2973	2019-01-22 01:13:00	131	UiB	1.96	-1.63	0.596	1.08636	0.740965	Nessie
R496	342-U1408B-8H-6,7-9	Gk. index	342	U1408	B	8	H	6	7	9	64.77	73.8	40.2983	2018-08-07 05:12:00	589	UiB	1.91	-1.48	0.605	1.1461	0.770744	Yeti
R496	342-U1408B-8H-6,7-9	Gk. index	342	U1408	B	8	H	6	7	9	64.77	73.8	40.2983	2018-09-16 05:49:00	627	UiB	1.79	-1.55	0.536	1.03297	0.734715	Yeti
R497	342-U1408B-8H-6,10-12	Gk. index	342	U1408	B	8	H	6	10	12	64.8	73.83	40.2993	2018-06-18 06:02:00	554	UiB	2.09	-1.5	0.599	1.03452	0.763849	Yeti
R498	342-U1408B-8H-6,13-15	Gk. index	342	U1408	B	8	H	6	13	15	64.83	73.86	40.3003	2018-08-29 21:56:00	612	UiB	1.88	-1.58	0.583	1.03788	0.733582	Yeti
R499	342-U1408B-8H-6,16-18	Gk. index	342	U1408	B	8	H	6	16	18	64.86	73.89	40.3013	2018-08-02 06:11:00	584	UiB	1.97	-1.61	0.641	1.0821	0.731298	Yeti
R501	342-U1408B-8H-6,22-24	Gk. index	342	U1408	B	8	H	6	22	24	64.92	73.95	40.3033	2018-07-18 21:37:00	571	UiB	2.1	-1.55	0.528	1.06854	0.673927	Yeti
R501	342-U1408B-8H-6,22-24	Gk. index	342	U1408	B	8	H	6	22	24	64.92	73.95	40.3033	2019-02-24 11:14:00	158	UiB	1.92	-1.48	0.599	1.07677	0.722396	Nessie
R502	342-U1408B-8H-6,25-27	Gk. index	342	U1408	B	8	H	6	25	27	64.95	73.98	40.3043	2018-09-08 00:19:00	619	UiB	2	-1.48	0.639	1.00913	0.665645	Yeti
R503	342-U1408B-8H-6,28-30	Gk. index	342	U1408	B	8	H	6	28	30	64.98	74.01	40.3053	2018-08-04 00:06:00	586	UiB	1.99	-1.46	0.583	1.09546	0.741427	Yeti
R504	342-U1408B-8H-6,31-33	Gk. index	342	U1408	B	8	H	6	31	33	65.01	74.04	40.3063	2018-08-06 23:27:00	589	UiB	2.18	-1.47	0.646	1.09568	0.756029	Yeti
R505	342-U1408B-8H-6,34-36	Gk. index	342	U1408	B	8	H	6	34	36	65.04	74.07	40.3073	2018-09-14 23:48:00	626	UiB	2.25	-1.45	0.604	1.01349	0.722872	Yeti
R507	342-U1408B-8H-6,40-42	Gk. index	342	U1408	B	8	H	6	40	42	65.1	74.13	40.3092	2018-07-27 05:58:00	578	UiB	2.22	-1.44	0.549	0.964311	0.681799	Yeti
R507	342-U1408B-8H-6,40-42	Gk. index	342	U1408	B	8	H	6	40	42	65.1	74.13	40.3092	2018-10-19 16:59:00	659	UiB	2.07	-1.35	0.659	1.10035	0.752428	Yeti
R508	342-U1408B-8H-6,43-45	Gk. index	342	U1408	B	8	H	6	43	45	65.13	74.16	40.3102	2018-08-06 01:11:00	588	UiB	2.09	-1.4	0.579	1.07178	0.730851	Yeti
R509	342-U1408B-8H-6,46-48	Gk. index	342	U1408	B	8	H	6	46	48	65.16	74.19	40.3112	2018-07-19 03:25:00	571	UiB	2.08	-1.39	0.627	1.06074	0.678613	Yeti
R509	342-U1408B-8H-6,46-48	Gk. index	342	U1408	B	8	H	6	46	48	65.16	74.19	40.3112	2019-01-27 23:40:00	137	UiB	2.08	-1.34	0.616	1.01845	0.711207	Nessie
R510	342-U1408B-8H-6,49-51	Gk. index	342	U1408	B	8	H	6	49	51	65.19	74.22	40.3122	2018-08-30 05:04:00	612	UiB	2.21	-1.44	0.576	1.03826	0.733096	Yeti
R510	342-U1408B-8H-6,49-51	Gk. index	342	U1408	B	8	H	6	49	51	65.19	74.22	40.3122	2018-10-17 00:16:00	656	UiB	2.22	-1.43	0.631	1.04564	0.736486	Yeti
R511	342-U1408B-8H-6,52-54	Gk. index	342	U1408	B	8	H	6	52	54	65.22	74.25	40.3132	2018-08-25 02:36:00	607	UiB	1.99	-1.36	0.624	1.08405	0.750068	Yeti
R512	342-U1408B-8H-6,55-57	Gk. index	342	U1408	B	8	H	6	55	57	65.25	74.28	40.3142	2018-08-01 06:17:00	583	UiB	2.13	-1.2	0.589	1.03366	0.718392	Yeti
R513	342-U1408B-8H-6,58-60	Gk. index	342	U1408	B	8	H	6	58	60	65.28	74.31	40.3152	2018-08-01 21:01:00	584	UiB	2.23	-1.36	0.601	1.09092	0.738248	Yeti
R514	342-U1408B-8H-6,61-63	Gk. index	342	U1408	B	8	H	6	61	63	65.31	74.34	40.3162	2018-10-21 08:07:00	660	UiB	2.33	-1.36	0.579	1.04765	0.724498	Yeti
R514	342-U1408B-8H-6,61-63	Gk. index	342	U1408	B	8	H	6	61	63	65.31	74.34	40.3162	2019-02-27 04:12:00	160	UiB	2.28	-1.33	0.63	1.03988	0.712868	Nessie
R515	342-U1408B-8H-6,64-66	Gk. index	342	U1408	B	8	H	6	64	66	65.34	74.37	40.3172	2018-07-25 22:30:00	577	UiB	2.27	-1.32	0.529	1.13762	0.759358	Yeti
R515	342-U1408B-8H-6,64-66	Gk. index	342	U1408	B	8	H	6	64	66	65.34	74.37	40.3172	2019-01-18 05:22:00	128	UiB	2.22	-1.32	0.592	1.05655	0.723049	Nessie
R516	342-U1408B-8H-6,67-69	Gk. index	342	U1408	B	8	H	6	67	69	65.37	74.4	40.3182	2018-08-05 06:13:00	587	UiB	2.18	-1.22	0.633	1.10014	0.725367	Yeti
R517	342-U1408B-8H-6,70-72	Gk. index	342	U1408	B	8	H	6	70	72	65.4	74.43	40.3191	2018-08-25 21:02:00	608	UiB	2.21	-1.27	0.657	1.07401	0.743406	Yeti
R517	342-U1408B-8H-6,70-72	Gk. index	342	U1408	B	8	H	6	70	72	65.4	74.43	40.3191	2018-09-16 16:31:00	628	UiB	2.13	-1.39	0.563	1.01837	0.727036	Yeti
R518	342-U1408B-8H-6,73-75	Gk. index	342	U1408	B	8	H	6	73	75	65.43	74.46	40.3201	2018-06-17 16:28:00	554	UiB	2.21	-1.25	0.598	1.02929	0.765505	Yeti
R518	342-U1408B-8H-6,73-75	Gk. index	342	U1408	B	8	H	6	73	75	65.43	74.46	40.3201	2019-01-31 01:54:00	719	UiB	2.24	-1.32	0.637	1.07719	0.749184	Yeti
R519	342-U1408B-8H-6,76-78	Gk. index	342	U1408	B	8	H	6	76	78	65.46	74.49	40.3211	2018-08-06 05:15:00	588	UiB	2.13	-1.27	0.604	1.07683	0.741032	Yeti
R519	342-U1408B-8H-6,76-78	Gk. index	342	U1408	B	8	H	6	76	78	65.46	74.49	40.3211	2018-09-15 23:11:00	627	UiB	2.18	-1.35	0.589	1.03168	0.734339	Yeti
R520	342-U1408B-8H-6,79-81	Gk. index	342	U1408	B	8	H	6	79	81	65.49	74.52	40.3221	2018-07-31 21:00:00	583	UiB	2.09	-1.17	0.589	1.08866	0.73005	Yeti
R520	342-U1408B-8H-6,79-81	Gk. index	342	U1408	B	8	H	6	79	81	65.49	74.52	40.3221	2018-11-14 02:24:00	79	UiB	2.16	-1.29	0.617	1.04454	0.682786	Nessie
R521	342-U1408B-8H-6,82-84	Gk. index	342	U1408	B	8	H	6	82	84	65.52	74.5511	40.3232	2018-08-31 00:56:00	613	UiB	2.18	-1.23	0.646	1.03648	0.731758	Yeti
R521	342-U1408B-8H-6,82-84	Gk. index	342	U1408	B	8	H	6	82	84	65.52	74.5511	40.3232	2018-10-20 00:12:00	659	UiB	2.19	-1.21	0.603	1.08474	0.743421	Yeti
R522	342-U1408B-8H-6,85-87	Gk. index	342	U1408	B	8	H	6	85	87	65.55	74.5828	40.3242	2018-07-26 18:54:00	578	UiB	2.22	-1.37	0.693	1.0493	0.726105	Yeti
R524	342-U1408B-8H-6,91-93	Gk. index	342	U1408	B	8	H	6	91	93	65.61	74.6461	40.3263	2018-08-06 19:58:00	589	UiB	2.16	-1.17	0.606	1.06336	0.737998	Yeti
R428	342-U1408B-8H-4,103-105	Gk. index	342	U1408	B	8	H	4	103	105	62.73	64.8635	39.9855	2018-07-26 21:50:00	578	UiB	2.12	-1.3	0.498	1.01426	0.701471	Yeti
R429	342-U1408B-8H-4,106-108	Gk. index	342	U1408	B	8	H	4	106	108	62.76	64.8854	39.9864	2018-08-30 21:50:00	613	UiB	2.11	-1.33	0.542	1.03648	0.731758	Yeti
R430	342-U1408B-8H-4,109-111	Gk. index	342	U1408	B	8	H	4	109	111	62.79	71.7114	40.2293	2018-09-08 23:36:00	620	UiB	2.28	-1.31	0.606	1.06873	0.704736	Yeti
R433	342-U1408B-8H-4,118-120	Gk. index	342	U1408	B	8	H	4	118	120	62.88	71.8252	40.2331	2018-08-04 23:15:00	587	UiB	2.23	-1.39	0.666	1.11352	0.730295	Yeti
R434	342-U1408B-8H-4,121-123	Gk. index	342	U1408	B	8	H	4	121	123	62.91	71.8632	40.2343	2018-08-29 15:38:00	612	UiB	2.12	-1.28	0.618	1.06233	0.737061	Yeti
R434	342-U1408B-8H-4,121-123	Gk. index	342	U1408	B	8	H	4	121	123	62.91	71.8632	40.2343	2018-10-21 05:06:00	660	UiB	2.08	-1.27	0.554	1.04605	0.726629	Yeti
R435	342-U1408B-8H-4,124-126	Gk. index	342	U1408	B	8	H	4	124	126	62.94	71.9011	40.2356	2018-07-18 18:44:00	571	UiB	1.95	-1.39	0.594	1.06854	0.673927	Yeti
R436	342-U1408B-8H-4,127-129	Gk. index	342	U1408	B	8	H	4	127	129	62.97	71.9391	40.2368	2018-08-25 07:31:00	607	UiB	1.91	-1.34	0.627	1.08134	0.746629	Yeti
R436	342-U1408B-8H-4,127-129	Gk. index	342	U1408	B	8	H	4	127	129	62.97	71.9391	40.2368	2018-09-15 16:26:00	627	UiB	1.97	-1.28	0.596	1.02641	0.73518	Yeti
R437	342-U1408B-8H-4,130-132	Gk. index	342	U1408	B	8	H	4	130	132	63	71.977	40.2381	2018-08-26 06:51:00	608	UiB	2.25	-1.36	0.583	1.07882	0.745936	Yeti
R437	342-U1408B-8H-4,130-132	Gk. index	342	U1408	B	8	H	4	130	132	63	71.977	40.2381	2019-01-09 05:03:00	121	UiB	2.23	-1.31	0.584	1.06364	0.72707	Nessie
R438	342-U1408B-8H-4,133-135	Gk. index	342	U1408	B	8	H	4	133	135	63.03	72.015	40.2393	2018-08-01 23:56:00	584	UiB	1.96	-1.33	0.595	1.07662	0.730296	Yeti
R439	342-U1408B-8H-4,136-138	Gk. index	342	U1408	B	8	H	4	136	138	63.06	72.0529	40.2406	2018-09-07 20:08:00	619	UiB	2.08	-1.27	0.647	1.04052	0.673617	Yeti
R440	342-U1408B-8H-4,139-141	Gk. index	342	U1408	B	8	H	4	139	141	63.09	72.0909	40.2418	2018-07-26 15:59:00	578	UiB	2.17	-1.35	0.579	1.0493	0.726105	Yeti
R440	342-U1408B-8H-4,139-141	Gk. index	342	U1408	B	8	H	4	139	141	63.09	72.0909	40.2418	2018-09-17 01:40:00	628	UiB	2.07	-1.27	0.601	1.03068	0.729962	Yeti
R442	342-U1408B-8H-4,145-147	Gk. index	342	U1408	B	8	H	4	145	147	63.15	72.1667	40.2443	2018-07-31 18:03:00	583	UiB	2.03	-1.47	0.603	1.08866	0.73005	Yeti
R443	342-U1408B-8H-4,148-150	Gk. index	342	U1408	B	8	H	4	148	150	63.18	72.2047	40.2456	2018-09-14 16:40:00	626	UiB	2.28	-1.54	0.606	1.02079	0.726434	Yeti
R444	342-U1408B-8H-5,1-3	Gk. index	342	U1408	B	8	H	5	1	3	63.21	72.24	40.2468	2018-08-04 18:33:00	587	UiB	1.99	-1.34	0.614	1.07654	0.718682	Yeti
R445	342-U1408B-8H-5,4-6	Gk. index	342	U1408	B	8	H	5	4	6	63.24	72.27	40.2478	2018-09-08 19:18:00	620	UiB	2.39	-1.47	0.545	1.05361	0.688685	Yeti
R446	342-U1408B-8H-5,7-9	Gk. index	342	U1408	B	8	H	5	7	9	63.27	72.3	40.2488	2018-06-18 01:17:00	554	UiB	2.3	-1.57	0.563	1.03633	0.766967	Yeti
R446	342-U1408B-8H-5,7-9	Gk. index	342	U1408	B	8	H	5	7	9	63.27	72.3	40.2488	2018-10-16 16:29:00	656	UiB	2.16	-1.72	0.617	1.04786	0.738775	Yeti
R447	342-U1408B-8H-5,10-12	Gk. index	342	U1408	B	8	H	5	10	12	63.3	72.33	40.2497	2018-08-05 23:28:00	588	UiB	2.1	-1.65	0.538	1.07178	0.730851	Yeti
R448	342-U1408B-8H-5,13-15	Gk. index	342	U1408	B	8	H	5	13	15	63.33	72.36	40.2507	2018-08-06 18:11:00	589	UiB	2.27	-1.54	0.61	1.06336	0.737998	Yeti
R448	342-U1408B-8H-5,13-15	Gk. index	342	U1408	B	8	H	5	13	15	63.33	72.36	40.2507	2018-09-15 01:42:00	626	UiB	2.23	-1.48	0.602	1.01349	0.722872	Yeti
R449	342-U1408B-8H-5,16-18	Gk. index	342	U1408	B	8	H	5	16	18	63.36	72.39	40.2517	2018-08-03 17:43:00	586	UiB	2.32	-1.8	0.611	1.1317	0.763098	Yeti
R449	342-U1408B-8H-5,16-18	Gk. index	342	U1408	B	8	H	5	16	18	63.36	72.39	40.2517	2019-01-27 04:50:00	136	UiB	2.25	-1.8	0.599	1.06113	0.737593	Nessie
R450	342-U1408B-8H-5,19-21	Gk. index	342	U1408	B	8	H	5	19	21	63.39	72.42	40.2527	2018-08-31 04:26:00	613	UiB	2.28	-1.49	0.542	1.02883	0.72703	Yeti
R451	342-U1408B-8H-5,22-24	Gk. index	342	U1408	B	8	H	5	22	24	63.42	72.45	40.2537	2018-08-05 07:56:00	587	UiB	2.06	-1.5	0.569	1.10014	0.725367	Yeti
R453	342-U1408B-8H-5,28-30	Gk. index	342	U1408	B	8	H	5	28	30	63.48	72.51	40.2557	2018-07-19 06:53:00	571	UiB	2.05	-1.57	0.629	1.08867	0.708315	Yeti
R453	342-U1408B-8H-5,28-30	Gk. index	342	U1408	B	8	H	5	28	30	63.48	72.51	40.2557	2018-08-25 18:36:00	608	UiB	1.91	-1.63	0.698	1.07401	0.743406	Yeti
R454	342-U1408B-8H-5,31-33	Gk. index	342	U1408	B	8	H	5	31	33	63.51	72.54	40.2567	2018-06-17 19:25:00	554	UiB	1.85	-1.47	0.622	1.02929	0.765505	Yeti
R454	342-U1408B-8H-5,31-33	Gk. index	342	U1408	B	8	H	5	31	33	63.51	72.54	40.2567	2018-09-16 18:53:00	628	UiB	1.88	-1.59	0.585	1.01837	0.727036	Yeti
R455	342-U1408B-8H-5,34-36	Gk. index	342	U1408	B	8	H	5	34	36	63.54	72.57	40.2577	2018-09-08 03:25:00	619	UiB	1.99	-1.48	0.592	1.00913	0.665645	Yeti
R455	342-U1408B-8H-5,34-36	Gk. index	342	U1408	B	8	H	5	34	36	63.54	72.57	40.2577	2018-10-20 16:01:00	660	UiB	2.03	-1.5	0.655	1.06443	0.740197	Yeti
R458	342-U1408B-8H-5,43-45	Gk. index	342	U1408	B	8	H	5	43	45	63.63	72.66	40.2606	2018-08-01 00:29:00	583	UiB	2.32	-1.46	0.608	1.08156	0.726232	Yeti
1026	342-1408A-8H-4,49-51	A. (prae-)topilensis	342	1408	A	8	H	4	49	51	66.29	81.21	40.4888	2018-10-19 18:43:00	659	UiB	3.62	-2.45	0.614	1.10035	0.752428	Yeti
1026	342-1408A-8H-4,49-51	A. (prae-)topilensis	342	1408	A	8	H	4	49	51	66.29	81.21	40.4888	2019-01-26 23:28:00	136	UiB	3.75	-2.2	0.642	1.06844	0.743306	Nessie
1038	342-1408A-8H-4,85-87	A. (prae-)topilensis	342	1408	A	8	H	4	85	87	66.65	81.57	40.4962	2018-12-06 04:39:00	99	UiB	4.17	-2.11	0.569	1.05112	0.734561	Nessie
1040	342-1408A-8H-4,91-93	A. (prae-)topilensis	342	1408	A	8	H	4	91	93	66.71	81.63	40.4974	2018-10-16 22:24:00	656	UiB	4.11	-1.89	0.582	1.04564	0.736486	Yeti
1040	342-1408A-8H-4,91-93	A. (prae-)topilensis	342	1408	A	8	H	4	91	93	66.71	81.63	40.4974	2019-01-31 06:40:00	719	UiB	4.14	-1.84	0.621	1.08454	0.752005	Yeti
1044	342-1408A-8H-4,103-105	A. (prae-)topilensis	342	1408	A	8	H	4	103	105	66.83	81.75	40.4999	2019-01-27 18:49:00	137	UiB	3.66	-1.63	0.635	1.02652	0.717909	Nessie
1044	342-1408A-8H-4,103-105	A. (prae-)topilensis	342	1408	A	8	H	4	103	105	66.83	81.75	40.4999	2019-02-21 18:10:00	156	UiB	3.98	-1.59	0.562	1.05284	0.71933	Nessie
1052	342-1408A-8H-4,127-129	A. (prae-)topilensis	342	1408	A	8	H	4	127	129	67.07	81.99	40.5048	2018-10-20 22:26:00	660	UiB	3.59	-1.85	0.587	1.04296	0.728628	Yeti
1052	342-1408A-8H-4,127-129	A. (prae-)topilensis	342	1408	A	8	H	4	127	129	67.07	81.99	40.5048	2019-01-17 21:46:00	128	UiB	3.63	-1.72	0.575	1.04819	0.726759	Nessie
1052	342-1408A-8H-4,127-129	A. (prae-)topilensis	342	1408	A	8	H	4	127	129	67.07	81.99	40.5048	2019-02-12 21:56:00	728	UiB	3.86	-1.78	0.535	1.0523	0.730724	Yeti
1056	342-1408A-8H-4,139-141	A. (prae-)topilensis	342	1408	A	8	H	4	139	141	67.19	82.11	40.5072	2019-01-21 18:10:00	131	UiB	4.01	-1.82	0.62	1.08385	0.742137	Nessie
1056	342-1408A-8H-4,139-141	A. (prae-)topilensis	342	1408	A	8	H	4	139	141	67.19	82.11	40.5072	2019-01-27 05:57:00	136	UiB	3.73	-1.69	0.605	1.06113	0.737593	Nessie
1058	342-1408A-8H-4,145-147	A. (prae-)topilensis	342	1408	A	8	H	4	145	147	67.25	82.17	40.5084	2018-12-05 17:49:00	99	UiB	3.85	-1.7	0.629	1.04354	0.733767	Nessie
1058	342-1408A-8H-4,145-147	A. (prae-)topilensis	342	1408	A	8	H	4	145	147	67.25	82.17	40.5084	2019-02-22 04:48:00	156	UiB	3.83	-1.57	0.585	1.07161	0.724504	Nessie
1062	342-1408A-8H-5,7-9	A. (prae-)topilensis	342	1408	A	8	H	5	7	9	67.37	82.29	40.5109	2018-11-13 19:47:00	79	UiB	3.99	-1.63	0.563	1.02681	0.674558	Nessie
1074	342-1408A-8H-5,43-45	A. (prae-)topilensis	342	1408	A	8	H	5	43	45	67.73	82.65	40.5182	2018-10-17 03:55:00	656	UiB	4.09	-1.9	0.576	1.05496	0.739571	Yeti
1078	342-1408A-8H-5,55-57	A. (prae-)topilensis	342	1408	A	8	H	5	55	57	67.85	82.77	40.5207	2018-11-14 09:34:00	79	UiB	3.66	-1.77	0.597	1.0368	0.679803	Nessie
1088	342-1408A-8H-5,85-87	A. (prae-)topilensis	342	1408	A	8	H	5	85	87	68.15	83.07	40.5268	2019-01-08 23:13:00	121	UiB	3.49	-1.87	0.57	1.07567	0.731298	Nessie
1088	342-1408A-8H-5,85-87	A. (prae-)topilensis	342	1408	A	8	H	5	85	87	68.15	83.07	40.5268	2019-01-18 10:14:00	128	UiB	3.97	-1.82	0.655	1.05065	0.718602	Nessie
1094	342-1408A-8H-5,103-105	A. (prae-)topilensis	342	1408	A	8	H	5	103	105	68.33	83.25	40.5305	2018-10-21 03:57:00	660	UiB	3.62	-1.56	0.555	1.04605	0.726629	Yeti
1100	342-1408A-8H-5,121-123	A. (prae-)topilensis	342	1408	A	8	H	5	121	123	68.51	83.43	40.5342	2019-01-31 00:05:00	719	UiB	3.51	-1.54	0.596	1.07719	0.749184	Yeti
1108	342-1408A-8H-5,145-147	A. (prae-)topilensis	342	1408	A	8	H	5	145	147	68.75	83.67	40.5391	2019-01-22 00:06:00	131	UiB	3.38	-1.49	0.595	1.08636	0.740965	Nessie
1108	342-1408A-8H-5,145-147	A. (prae-)topilensis	342	1408	A	8	H	5	145	147	68.75	83.67	40.5391	2019-01-26 18:10:00	136	UiB	3.37	-1.36	0.614	1.06883	0.742943	Nessie
1108	342-1408A-8H-5,145-147	A. (prae-)topilensis	342	1408	A	8	H	5	145	147	68.75	83.67	40.5391	2019-02-26 22:59:00	160	UiB	3.5	-1.5	0.588	1.06068	0.719475	Nessie
1114	342-1408A-8H-6,13-15	A. (prae-)topilensis	342	1408	A	8	H	6	13	15	68.93	83.85	40.5427	2018-11-14 03:40:00	79	UiB	3.83	-1.85	0.59	1.04454	0.682786	Nessie
1116	342-1408A-8H-6,19-21	A. (prae-)topilensis	342	1408	A	8	H	6	19	21	68.99	83.91	40.544	2018-10-20 06:09:00	659	UiB	3.32	-1.53	0.58	1.07378	0.736916	Yeti
1116	342-1408A-8H-6,19-21	A. (prae-)topilensis	342	1408	A	8	H	6	19	21	68.99	83.91	40.544	2019-01-30 04:47:00	718	UiB	3.66	-1.76	0.563	1.0772	0.742937	Yeti
1124	342-1408A-8H-6,46-48	A. (prae-)topilensis	342	1408	A	8	H	6	46	48	69.26	84.1921	40.5497	2018-10-16 18:13:00	656	UiB	3.46	-1.59	0.594	1.04786	0.738775	Yeti
1124	342-1408A-8H-6,46-48	A. (prae-)topilensis	342	1408	A	8	H	6	46	48	69.26	84.1921	40.5497	2019-01-28 05:18:00	137	UiB	3.52	-1.64	0.612	1.00206	0.701182	Nessie
1124	342-1408A-8H-6,46-48	A. (prae-)topilensis	342	1408	A	8	H	6	46	48	69.26	84.1921	40.5497	2019-02-24 05:56:00	158	UiB	3.39	-1.8	0.612	1.0588	0.717899	Nessie
1866	342-1408C-9H-3,97-99	A. (prae-)topilensis	342	1408	C	9	H	3	97	99	72.77	84.0962	40.5478	2018-12-05 23:33:00	99	UiB	3.22	-1.77	0.584	1.05518	0.734685	Nessie
1866	342-1408C-9H-3,97-99	A. (prae-)topilensis	342	1408	C	9	H	3	97	99	72.77	84.0962	40.5478	2019-02-13 05:03:00	728	UiB	4.14	-0.82	0.585	1.06063	0.731537	Yeti
1870	342-1408C-9H-3,109-111	A. (prae-)topilensis	342	1408	C	9	H	3	109	111	72.89	84.21	40.5501	2018-10-20 17:09:00	660	UiB	3.43	-1.79	0.557	1.06443	0.740197	Yeti
1870	342-1408C-9H-3,109-111	A. (prae-)topilensis	342	1408	C	9	H	3	109	111	72.89	84.21	40.5501	2019-03-18 17:10:00	176	UiB	3.52	-1.7	0.624	1.04368	0.729262	Nessie
1874	342-1408C-9H-3,121-123	A. (prae-)topilensis	342	1408	C	9	H	3	121	123	73.01	84.33	40.5526	2019-01-18 03:43:00	128	UiB	3.57	-1.6	0.592	1.05655	0.723049	Nessie
1874	342-1408C-9H-3,121-123	A. (prae-)topilensis	342	1408	C	9	H	3	121	123	73.01	84.33	40.5526	2019-02-26 17:47:00	160	UiB	3.73	-1.56	0.6	1.07018	0.719392	Nessie
1882	342-1408C-9H-3,145-147	A. (prae-)topilensis	342	1408	C	9	H	3	145	147	73.25	84.57	40.5575	2018-10-19 22:54:00	659	UiB	3.68	-1.67	0.621	1.08474	0.743421	Yeti
1882	342-1408C-9H-3,145-147	A. (prae-)topilensis	342	1408	C	9	H	3	145	147	73.25	84.57	40.5575	2019-02-14 17:08:00	730	UiB	3.29	-1.56	0.672	1.09044	0.76168	Yeti
1888	342-1408C-9H-4,13-15	A. (prae-)topilensis	342	1408	C	9	H	4	13	15	73.43	84.75	40.5611	2019-01-09 03:46:00	121	UiB	3.43	-1.89	0.589	1.06364	0.72707	Nessie
1888	342-1408C-9H-4,13-15	A. (prae-)topilensis	342	1408	C	9	H	4	13	15	73.43	84.75	40.5611	2019-01-22 05:33:00	131	UiB	3.27	-1.78	0.623	1.07246	0.733151	Nessie
1888	342-1408C-9H-4,13-15	A. (prae-)topilensis	342	1408	C	9	H	4	13	15	73.43	84.75	40.5611	2019-02-19 17:12:00	734	UiB	3.55	-1.76	0.616	1.11174	0.740043	Yeti

## Sheet: Supplementary_Data_2_D47_mean
Supplementary Data 2 - Overview of clustered D47, T, d18Oc and d18Osw data
MECO phase	Species	Cluster number	Number of replicates included	Cluster age mean	Cluster age min	Cluster age max	Δ47 mean	Δ47 SD (standard deviation)	Δ47 SE (standard mean error)	Δ47 ± 95% CI	Temperature mean	Temperature min (95% CI)	Temperature max (95% CI)	δ18Oc mean	δ18Oc SD (standard deviation)	d18Oc SE (standard mean error)	d18Oc ± 95% CI	δ18Osw mean	δ18Osw min (95% CI)	δ18Osw max (95% CI)
Cooling	A. (prae-)topilensis	1	37	39.7375	39.675	39.8	0.594355	0.0464895	0.00764283	0.0125713	26.3602	22.1947	30.707	-2.04591	0.29547	0.048575	0.0798988	0.0778391	-0.764263	0.930323
Cooling	A. (prae-)topilensis	2	37	39.9	39.8	40	0.596572	0.0420896	0.00691949	0.0113815	25.6127	21.862	29.5103	-1.96878	0.21462	0.0352834	0.058036	0.00575113	-0.755535	0.775313
Peak	A. (prae-)topilensis	4	21	40.15	40.1	40.2	0.594301	0.0330018	0.00720159	0.0118456	26.3786	22.4483	30.4701	-2.17193	0.105471	0.0230157	0.0378575	-0.044498	-0.838277	0.758505
Warming	A. (prae-)topilensis	6	67	40.4	40.3	40.5	0.5968	0.0357401	0.00436635	0.00718201	25.5363	23.1548	27.9762	-2.07574	0.243251	0.0297178	0.0488815	-0.116521	-0.597698	0.367942
Warming	A. (prae-)topilensis	7	95	40.55	40.5	40.6	0.599793	0.033564	0.00344359	0.0056642	24.5369	22.6726	26.4368	-1.70547	0.204714	0.0210032	0.0345472	0.0528343	-0.325892	0.433526
Warming	A. (prae-)topilensis	8	44	40.65	40.6	40.7	0.598265	0.0311217	0.00469178	0.00771728	25.0458	22.5015	27.6569	-1.55438	0.24016	0.0362055	0.0595528	0.30642	-0.209818	0.82638
Background	A. (prae-)topilensis	9	31	40.7563	40.7	40.8125	0.603816	0.0366112	0.00657557	0.0108159	23.2091	19.7259	26.8197	-1.83066	0.262798	0.0471998	0.0776368	-0.341536	-1.06072	0.384444
Background	A. (prae-)topilensis	10	44	40.8687	40.8125	40.925	0.605234	0.0367161	0.00553517	0.00910454	22.7454	19.8188	25.7616	-1.89112	0.287366	0.043322	0.0712584	-0.496646	-1.10176	0.113185
Background	A. bullbrooki	1	46	40.8125	40.7	40.925	0.608754	0.0438344	0.00646303	0.0106307	21.6034	18.2335	25.093	-1.25512	0.233948	0.0344938	0.0567372	-0.0951594	-0.799369	0.615166
Cooling	Gk. index	1	32	39.7375	39.675	39.8	0.606441	0.0338598	0.00598562	0.00984547	22.3525	19.2039	25.605	-1.04192	0.173322	0.0306393	0.0503972	0.272094	-0.381451	0.931062
Cooling	Gk. index	2	73	39.85	39.8	39.9	0.611384	0.0387745	0.00453821	0.00746469	20.7591	18.4009	23.1754	-1.03679	0.27778	0.0325117	0.053477	-0.0515229	-0.545604	0.445457
Cooling	Gk. index	3	42	39.95	39.9	40	0.594013	0.0352041	0.00543211	0.00893502	26.4758	23.494	29.5495	-1.28672	0.148858	0.0229693	0.0377812	0.860053	0.260369	1.465
Cooling	Gk. index	4	37	40.05	40	40.1	0.613575	0.04632	0.00761496	0.0125255	20.0607	16.1632	24.1201	-1.22393	0.120636	0.0198324	0.0326215	-0.384025	-1.21033	0.450167
Peak	Gk. index	5	64	40.15	40.1	40.2	0.602368	0.0330992	0.0041374	0.00680542	23.6851	21.4685	25.9525	-1.35147	0.185447	0.0231809	0.0381292	0.234457	-0.219342	0.690997
Peak	Gk. index	6	48	40.225	40.2	40.25	0.5963	0.0384941	0.00555615	0.00913905	25.7043	22.6786	28.8247	-1.34875	0.166297	0.0240029	0.0394813	0.644094	0.0320554	1.26149
Peak	Gk. index	7	81	40.275	40.25	40.3	0.593765	0.0324772	0.00360858	0.00593559	26.5602	24.5677	28.5932	-1.47331	0.0908767	0.0100974	0.0166088	0.690241	0.291222	1.09159
Warming	Gk. index	8	101	40.375	40.3	40.45	0.601844	0.0328007	0.0032638	0.00536847	23.8576	22.1018	25.6451	-1.33429	0.107196	0.0106664	0.0175446	0.286633	-0.0717236	0.646708
Warming	Gk. index	9	39	40.525	40.45	40.6	0.608774	0.0338574	0.00542152	0.00891761	21.5971	18.7626	24.5158	-1.2774	0.161385	0.0258423	0.0425068	-0.118732	-0.709824	0.476663
Calculation of values shown in Table 1 in the main text
MECO Phase	Age (Ma)	A. (prae-)topilensis			A. bullbrooki			Gk. Index
		Mean	Min	Max	Mean	Min	Max	Mean	Min	Max
Cooling	< 40.1	25.9865	22.0283	30.1086	-	-	-	22.412	19.3155	25.6125
Peak	40.1 - 40.3	26.3786	22.4483	30.4701	-	-	-	25.3165	22.9049	27.7902
Warming	40.3 - 40.7	25.0396	22.7763	27.3566	-	-	-	22.7274	20.4322	25.0804
Background	> 40.7	22.9773	19.7723	26.2906	21.6034	18.2335	25.093	-	-	-
Calculation of values shown in Table 2 in the main text
MECO Phase	Age (Ma)	A. (prae-)topilensis		A. bullbrooki		Gk. Index		Biomarkers
		D47	Mg/Ca	D47	Mg/Ca	D47	Mg/Ca	TEX86 Kim	Uk37
Cooling	< 40.1	25.9865	22.4006	-	-	22.412	19.2214	29.84	>28
Peak	40.1 - 40.3	26.3786	24.4545	-	-	25.3165	19.7188	31.1703	>28
Warming	40.3 - 40.7	25.0396	22.5487	-	-	22.7274	19.1799	30.5524	>28
Background	> 40.7	22.9773	22.3571	21.6034	-	-	-	29.6513	>28

## Sheet: Supplementary_Data_3_Mg_Ca
Supplementary Data 3 - Trace element and Mg/Ca data
Sample ID	IODP Sample ID	Species	Leg	Site	Hole	Core	Type	Section	Top depth (cm)	Bot depth (cm)	Depth CSF-A (m)	Inter-site Mapped Depth (CCSF-X)	Age (De Vleeschouwer 2022)	Date measured	Al27/Ca43	Ca43/Ca43	Mn55/Ca43	Fe56/Ca43	B11/Ca43	B11/Ca43	Na23/Ca43	Mg24/Ca43	Mg25/Ca43	Ca43/Ca43	Ca48/Ca43	Sr88/Ca43	Ba138/Ca43	U238/Ca43	Outlier (yes = 1, no = 0)	Outlier comment	Mg/Ca	Temperature mean (Gray 2018 calibration, S = 34, pH = 7.8, Mg/Casw = 2.25)
R582	342-U1408C-7H-3,100-102	A. (prae-)topilensis	342	U1408	C	7	H	3	100	102	53.8	56.79	39.7067	2018-07-15	0.02894	1000	0.9917	0.41	<0.0029818	<0.0014975	3.89	3.317	3.237	1000	1004	1.484	0.005599	7.01e-05	0		3.317	22.2151
R606	342-U1408C-7H-4,22-24	A. (prae-)topilensis	342	U1408	C	7	H	4	22	24	54.52	57.51	39.7304	2018-07-15	0.01213	1000	0.981	0.4858	<0.0030246	<0.0015189	3.62	3.619	3.539	1000	1002	1.49	0.005671	9.583e-05	0		3.619	23.6674
R618	342-U1408C-7H-4,58-60	A. (prae-)topilensis	342	U1408	C	7	H	4	58	60	54.88	57.87	39.7422	2018-07-15	0.004985	1000	1.004	0.4796	<0.0026932	<0.0013525	4.063	3.439	3.358	1000	1005	1.522	0.00337	2.596e-05	0		3.439	22.8171
R634	342-U1408C-7H-4,106-108	A. (prae-)topilensis	342	U1408	C	7	H	4	106	108	55.36	58.35	39.758	2018-07-15	0.01419	1000	0.9829	0.5237	<0.0027688	<0.0013905	3.673	3.068	2.987	1000	1005	1.495	0.004711	5.392e-05	0		3.068	20.9145
R642	342-U1408C-7H-4,130-132	A. (prae-)topilensis	342	U1408	C	7	H	4	130	132	55.6	58.59	39.7659	2018-07-15	0.05072	1000	1.214	0.3709	0.02673	0.02673	3.782	3.586	3.513	1000	1017	1.541	0.00471	6.427e-05	0		3.586	23.5147
R652	342-U1408C-7H-5,10-12	A. (prae-)topilensis	342	U1408	C	7	H	5	10	12	55.9	58.89	39.7758	2018-07-15	0.05456	1000	1.006	0.4045	<0.0029825	<0.0014978	3.68	3.235	3.154	1000	1006	1.508	0.01121	0.0001099	0		3.235	21.7979
R680	342-U1408C-7H-5,94-96	A. (prae-)topilensis	342	U1408	C	7	H	5	94	96	56.74	59.73	39.8034	2018-07-15	0.02519	1000	1.17	0.3577	<0.0028046	<0.0014085	3.791	3.295	3.22	1000	1016	1.515	0.009264	8.619e-05	0		3.295	22.1042
R688	342-U1408C-7H-5,118-120	A. (prae-)topilensis	342	U1408	C	7	H	5	118	120	56.98	59.97	39.8113	2018-07-15	0.05127	1000	1.285	0.5381	<0.0029285	<0.0014707	3.528	3.395	3.314	1000	1006	1.5	0.01503	9.114e-05	0		3.395	22.6025
R716	342-U1408C-7H-6,52-54	A. (prae-)topilensis	342	U1408	C	7	H	6	52	54	57.82	60.81	39.8389	2018-07-15	0.02773	1000	1.281	0.4406	0.05723	0.05723	7.352	3.794	3.724	1000	1016	1.528	0.01116	0.000106	0		3.794	24.4545
R306	342-U1408B-8H-2,37-39	A. (prae-)topilensis	342	U1408	B	8	H	2	37	39	59.07	61.4617	39.8604	2018-07-15	0.1714	1000	1.107	0.4314	<0.00323	<0.0016221	3.528	3.143	3.061	1000	1006	1.502	0.01296	5.973e-05	0		3.143	21.3171
R310	342-U1408B-8H-2,49-51	A. (prae-)topilensis	342	U1408	B	8	H	2	49	51	59.19	61.58	39.8643	2018-07-15	0.003203	1000	1.119	0.7608	0.02662	0.02662	3.773	3.244	3.167	1000	1019	1.505	0.005436	3.201e-05	0		3.244	21.8442
R348	342-U1408B-8H-3,13-15	A. (prae-)topilensis	342	U1408	B	8	H	3	13	15	60.33	62.72	39.9018	2018-07-15	0.161	1000	1.137	0.4131	0.03981	0.03981	4.37	3.559	3.477	1000	1003	1.494	0.01025	7.228e-05	0		3.559	23.3888
R378	342-U1408B-8H-3,103-105	A. (prae-)topilensis	342	U1408	B	8	H	3	103	105	61.23	63.62	39.9326	2018-07-15	0.01458	1000	0.8001	0.3862	<0.0053021	<0.0026627	3.861	2.853	2.767	1000	999.7	1.461	0.003818	5.822e-05	0		2.853	19.7036
R394	342-U1408B-8H-4,1-3	A. (prae-)topilensis	342	U1408	B	8	H	4	1	3	61.71	64.1	39.953	2018-07-15	0.01946	1000	0.8453	0.3926	<0.0032505	<0.0016324	3.406	3.533	3.446	1000	999.3	1.466	0.01502	0.0001217	0		3.533	23.2666
R480	342-U1408B-8H-5,109-111	A. (prae-)topilensis	342	U1408	B	8	H	5	109	111	64.29	73.32	40.2825	2018-07-15	0.06657	1000	1.045	0.3758	<0.002992	<0.0015026	3.829	3.794	3.713	1000	998.7	1.504	0.00717	1.765e-05	0		3.794	24.4545
R507	342-U1408B-8H-6,40-42	A. (prae-)topilensis	342	U1408	B	8	H	6	40	42	65.1	74.13	40.3092	2018-07-15	0.05724	1000	1.015	0.4049	<0.0026405	<0.0013261	3.642	3.759	3.687	1000	1006	1.525	0.004578	5.38e-05	0		3.759	24.3
R760	342-U1408C-8H-4,91-93	A. (prae-)topilensis	342	U1408	C	8	H	4	91	93	64.72	74.95	40.3363	2018-07-15	0.007887	1000	1.365	0.455	<0.0031922	<0.0016031	3.708	3.606	3.526	1000	998.7	1.51	0.01174	4.133e-05	0		3.606	23.6074
R856	342-U1408C-8H-6,79-81	A. (prae-)topilensis	342	U1408	C	8	H	6	79	81	67.6	77.83	40.4198	2018-07-15	0.004826	1000	1.204	0.5201	<0.002587	<0.0012992	3.533	3.711	3.64	1000	1011	1.521	0.003613	2.988e-05	0		3.711	24.0858
R002	342-U1408A-8H-2,46-48	A. (prae-)topilensis	342	U1408	A	8	H	2	46	48	63.26	78.1914	40.4272	2018-07-15	0.04524	1000	1.108	0.3645	<0.0029289	<0.0014709	3.838	3.743	3.668	1000	1006	1.51	0.005794	3.515e-05	0		3.743	24.2289
R006	342-U1408A-8H-2,58-60	A. (prae-)topilensis	342	U1408	A	8	H	2	58	60	63.38	78.3	40.4294	2018-07-15	0.02065	1000	1.256	0.4207	<0.003034	<0.0015237	3.597	3.454	3.367	1000	997.7	1.501	0.008339	6.771e-05	0		3.454	22.8896
R034	342-U1408A-8H-2,142-144	A. (prae-)topilensis	342	U1408	A	8	H	2	142	144	64.22	79.14	40.4465	2018-07-15	0.01441	1000	1.508	0.4851	<0.0029669	<0.00149	3.66	3.757	3.687	1000	1007	1.522	0.0218	3.699e-05	0		3.757	24.2911
R042	342-U1408A-8H-3,16-18	A. (prae-)topilensis	342	U1408	A	8	H	3	16	18	64.46	79.38	40.4514	2018-07-15	0.02465	1000	1.233	0.5973	<0.0029236	<0.0014682	3.693	3.85	3.782	1000	1008	1.522	0.009188	2.814e-05	0		3.85	24.6987
R054	342-U1408A-8H-3,52-54	A. (prae-)topilensis	342	U1408	A	8	H	3	52	54	64.82	79.74	40.4588	2018-07-15	0.0186	1000	0.8518	0.3989	<0.0026163	<0.0013139	3.446	3.191	3.115	1000	1011	1.503	0.006352	8.193e-05	0		3.191	21.5697
R066	342-U1408A-8H-3,88-90	A. (prae-)topilensis	342	U1408	A	8	H	3	88	90	65.18	80.1	40.4661	2018-07-15	0.01865	1000	0.9114	0.3578	<0.0035616	<0.0017887	4.016	3.119	3.045	1000	1008	1.495	0.004543	4.141e-05	0		3.119	21.1893
R086	342-U1408A-8H-3,148-150	A. (prae-)topilensis	342	U1408	A	8	H	3	148	150	65.78	80.7	40.4784	2018-07-15	0.1172	1000	1.055	0.6035	<0.0026472	<0.0013294	3.307	2.954	2.878	1000	1020	1.517	0.01303	4.133e-05	0		2.954	20.2834
1026	342-U1408A-8H-4,49-51	A. (prae-)topilensis	342	U1408	A	8	H	4	49	51	66.29	81.21	40.4888	2018-07-15	0.003796	1000	1.233	0.7289	<0.002674	<0.0013429	3.516	3.75	3.683	1000	1020	1.552	0.003457	4.513e-05	0		3.75	24.26
1038	342-U1408A-8H-4,85-87	A. (prae-)topilensis	342	U1408	A	8	H	4	85	87	66.65	81.57	40.4962	2018-07-15	0.1907	1000	1.071	0.5591	<0.0026496	<0.0013306	3.437	3.177	3.107	1000	1020	1.522	0.006685	6.733e-05	0		3.177	21.4964
1046	342-U1408A-8H-4,109-111	A. (prae-)topilensis	342	U1408	A	8	H	4	109	111	66.89	81.81	40.5011	2018-07-15	0.04156	1000	1.39	0.6404	<0.0030213	<0.0015173	3.387	3.21	3.135	1000	1010	1.492	0.01128	5.642e-05	0		3.21	21.6686
1058	342-U1408A-8H-4,145-147	A. (prae-)topilensis	342	U1408	A	8	H	4	145	147	67.25	82.17	40.5084	2018-07-15	0.0037489	1000	1.344	0.5785	<0.002657	<0.0013343	3.492	3.364	3.295	1000	1021	1.529	0.00508	5.293e-05	0		3.364	22.4496
1074	342-U1408A-8H-5,43-45	A. (prae-)topilensis	342	U1408	A	8	H	5	43	45	67.73	82.65	40.5182	2018-07-15	0.01149	1000	1.394	0.6107	<0.0025879	<0.0012997	3.496	3.538	3.47	1000	1021	1.543	0.006855	7.159e-05	0		3.538	23.2901
1086	342-U1408A-8H-5,79-81	A. (prae-)topilensis	342	U1408	A	8	H	5	79	81	68.09	83.01	40.5256	2018-07-15	0.01525	1000	1.42	0.5751	<0.0026386	<0.0013251	3.466	3.368	3.3	1000	1020	1.526	0.00523	4.165e-05	0		3.368	22.4694
1098	342-U1408A-8H-5,115-117	A. (prae-)topilensis	342	U1408	A	8	H	5	115	117	68.45	83.37	40.5329	2018-07-15	0.01185	1000	1.32	0.6356	<0.0027053	<0.0013586	3.576	3.715	3.648	1000	1021	1.55	0.003873	8.299e-05	0		3.715	24.1037
1110	342-U1408A-8H-6,1-3	A. (prae-)topilensis	342	U1408	A	8	H	6	1	3	68.81	83.73	40.5403	2018-07-15	0.003584	1000	1.345	0.5848	<0.0024476	<0.0012292	3.521	3.548	3.476	1000	1020	1.522	0.005174	4.463e-05	0		3.548	23.3372
1122	342-U1408A-8H-6,40-42	A. (prae-)topilensis	342	U1408	A	8	H	6	40	42	69.2	84.12	40.5483	2018-07-15	0.007792	1000	1.306	0.6497	0.02515	0.02515	3.548	3.601	3.53	1000	1019	1.54	0.005913	7.869e-05	0		3.601	23.5843
1875	342-U1408C-9H-3,124-126	A. (prae-)topilensis	342	U1408	C	9	H	3	124	126	73.04	84.36	40.5532	2018-07-15	0.006796	1000	0.9882	0.5947	<0.0024757	<0.0012433	3.213	3.05	2.978	1000	1020	1.508	0.006224	8.092e-05	0		3.05	20.8165
1896	342-U1408C-9H-4,37-39	A. (prae-)topilensis	342	U1408	C	9	H	4	37	39	73.67	84.99	40.5668	2018-07-15	0.003544	1000	1.251	0.6931	<0.0024696	<0.0012402	3.508	3.699	3.631	1000	1020	1.535	0.01036	6.529e-05	0		3.699	24.0318
1912	342-U1408C-9H-4,85-87	A. (prae-)topilensis	342	U1408	C	9	H	4	85	87	74.15	85.47	40.5808	2018-07-15	0.02882	1000	1.259	0.6354	<0.0025736	<0.0012924	3.41	3.507	3.442	1000	1020	1.524	0.005065	5.108e-05	0		3.507	23.1435
1928	342-U1408C-9H-4,133-135	A. (prae-)topilensis	342	U1408	C	9	H	4	133	135	74.63	85.95	40.5949	2018-07-15	0.06376	1000	1.162	0.6088	<0.0024959	<0.0012534	3.701	3.06	2.984	1000	1020	1.491	0.02572	4.397e-05	0		3.06	20.871
1948	342-U1408C-9H-5,43-45	A. (prae-)topilensis	342	U1408	C	9	H	5	43	45	75.23	86.55	40.6124	2018-07-15	0.00703	1000	1.091	0.6327	<0.0023953	<0.0012029	3.445	3.506	3.439	1000	1017	1.524	0.007139	6.754e-05	0		3.506	23.1387
1964	342-U1408C-9H-5,91-93	A. (prae-)topilensis	342	U1408	C	9	H	5	91	93	75.71	87.03	40.6264	2018-07-15	0.1457	1000	1.054	0.677	0.0269	0.0269	3.656	3.467	3.392	1000	1015	1.534	0.006553	7.267e-05	0		3.467	22.9523
1976	342-U1408C-9H-5,127-129	A. (prae-)topilensis	342	U1408	C	9	H	5	127	129	76.07	87.39	40.637	2018-07-15	0.0023518	1000	0.9918	0.6395	0.02912	0.02912	3.466	3.372	3.293	1000	1013	1.517	0.005705	7.603e-05	0		3.372	22.4892
1144	342-U1408A-9H-1,103-105	A. (prae-)topilensis	342	U1408	A	9	H	1	103	105	71.83	88.5759	40.6716	2018-07-15	0.03702	1000	1.035	0.461	<0.002893	<0.0014529	3.337	2.908	2.829	1000	1011	1.451	0.008975	3.128e-05	0		2.908	20.0219
1160	342-U1408A-9H-2,1-3	A. (prae-)topilensis	342	U1408	A	9	H	2	1	3	72.31	89.0559	40.6857	2018-07-15	0.03138	1000	0.9138	0.5809	0.05497	0.05497	3.194	2.738	2.657	1000	1014	1.476	0.005893	4.207e-05	0		2.738	19.0179
1172	342-U1408A-9H-2,37-39	A. (prae-)topilensis	342	U1408	A	9	H	2	37	39	72.67	89.4159	40.6962	2018-07-15	0.009169	1000	0.9478	0.3602	<0.0019183	<0.0009634	3.281	2.84	2.754	1000	1012	1.481	0.003838	3.252e-05	0		2.84	19.6275
1192	342-U1408A-9H-2,97-99	A. (prae-)topilensis	342	U1408	A	9	H	2	97	99	73.27	90.0159	40.7137	2018-07-15	0.01373	1000	0.8981	0.3972	0.003566	0.003566	3.234	2.883	2.796	1000	1011	1.473	0.004456	3.446e-05	0		2.883	19.878
1208	342-U1408A-9H-2,145-147	A. (prae-)topilensis	342	U1408	A	9	H	2	145	147	73.75	90.4959	40.7277	2018-07-15	0.1236	1000	1.211	0.9644	0.01083	0.01083	3.453	3.37	3.287	1000	1010	1.473	0.01853	2.076e-05	1	High Fe
1220	342-U1408A-9H-3,31-33	A. (prae-)topilensis	342	U1408	A	9	H	3	31	33	74.11	90.8559	40.7383	2018-07-15	0.001386	1000	0.876	0.3255	<0.0020291	<0.001019	3.344	3.098	3.016	1000	1012	1.481	0.00306	2.43e-05	0		3.098	21.0767
1232	342-U1408A-9H-3,67-69	A. (prae-)topilensis	342	U1408	A	9	H	3	67	69	74.47	91.2159	40.7488	2018-07-15	0.01061	1000	1.434	1.515	<0.0019782	<0.00099347	3.412	3.652	3.579	1000	1016	1.469	0.006739	6.805e-05	1	High Fe
1244	342-U1408A-9H-3,103-105	A. (prae-)topilensis	342	U1408	A	9	H	3	103	105	74.83	91.6429	40.7613	2018-07-15	0.01793	1000	1.1	0.8429	0.008512	0.008512	3.356	3.11	3.029	1000	1015	1.479	0.006482	1.861e-05	1	High Fe
2000	342-U1408C-10H-2,4-6	A. (prae-)topilensis	342	U1408	C	10	H	2	4	6	79.84	92.06	40.7735	2018-07-15	0.03264	1000	1.54	1.116	<0.0029497	<0.0014814	3.51	3.845	3.773	1000	1010	1.453	0.01012	3.161e-05	1	High Fe
2018	342-U1408C-10H-2,58-60	A. (prae-)topilensis	342	U1408	C	10	H	2	58	60	80.38	92.6	40.7893	2018-07-15	0.00713	1000	1.165	0.5238	<0.0028952	<0.001454	3.496	3.559	3.485	1000	1011	1.479	0.007762	6.525e-05	0		3.559	23.3888
2034	342-U1408C-10H-2,106-108	A. (prae-)topilensis	342	U1408	C	10	H	2	106	108	80.86	93.08	40.803	2018-07-15	0.02478	1000	1.581	0.9126	<0.0031018	<0.0015577	3.368	3.384	3.309	1000	1006	1.446	0.006747	3.225e-05	1	High Fe
2050	342-U1408C-10H-3,4-6	A. (prae-)topilensis	342	U1408	C	10	H	3	4	6	81.34	93.56	40.8144	2018-07-15	0.005967	1000	1.138	0.5278	<0.0029242	<0.0014686	3.601	3.466	3.385	1000	1003	1.482	0.003243	4.261e-05	0		3.466	22.9474
2066	342-U1408C-10H-3,52-54	A. (prae-)topilensis	342	U1408	C	10	H	3	52	54	81.82	94.04	40.8258	2018-07-15	0.01396	1000	1.128	0.6203	<0.0030569	<0.0015352	3.634	3.481	3.402	1000	1004	1.457	0.008582	3.549e-05	0		3.481	23.0194
2100	342-U1408C-10H-4,4-6	A. (prae-)topilensis	342	U1408	C	10	H	4	4	6	82.84	95.06	40.8501	2018-07-15	0.0794	1000	1.703	1.713	<0.002965	<0.001489	3.375	4.051	3.974	1000	1003	1.464	0.02112	4.989e-05	1	High Fe
2112	342-U1408C-10H-4,40-42	A. (prae-)topilensis	342	U1408	C	10	H	4	40	42	83.2	95.42	40.8586	2018-07-15	0.004551	1000	0.9767	0.6811	0.00655	0.00655	3.429	3.582	3.509	1000	1012	1.516	0.003295	4.559e-05	0		3.582	23.4961
2128	342-U1408C-10H-4,88-90	A. (prae-)topilensis	342	U1408	C	10	H	4	88	90	83.68	95.9	40.87	2018-07-15	0.002789	1000	1.113	0.6897	0.01404	0.01404	3.507	3.697	3.622	1000	1012	1.518	0.004794	4.081e-05	0		3.697	24.0228
2140	342-U1408C-10H-4,124-126	A. (prae-)topilensis	342	U1408	C	10	H	4	124	126	84.04	96.26	40.8786	2018-07-15	0.01527	1000	1.059	0.6883	0.01224	0.01224	3.345	3.227	3.145	1000	1011	1.512	0.006052	5.401e-05	0		3.227	21.7567
2154	342-U1408C-10H-5,16-18	A. (prae-)topilensis	342	U1408	C	10	H	5	16	18	84.46	96.68	40.8886	2018-07-15	0.04913	1000	1.027	0.6504	0.06055	0.06055	3.618	3.294	3.208	1000	1011	1.502	0.006547	2.922e-05	0		3.294	22.0991
2170	342-U1408C-10H-5,64-66	A. (prae-)topilensis	342	U1408	C	10	H	5	64	66	84.94	97.16	40.9	2018-07-15	0.09822	1000	1.043	0.7236	0.0242	0.0242	3.468	3.27	3.186	1000	1010	1.516	0.007735	6.89e-05	0		3.27	21.9773
2190	342-U1408C-10H-5,124-126	A. (prae-)topilensis	342	U1408	C	10	H	5	124	126	85.54	97.76	40.9142	2018-07-15	0.04095	1000	1.069	0.6616	0.02165	0.02165	3.339	3.327	3.242	1000	1008	1.508	0.01102	6.795e-05	0		3.327	22.2653
2205	342-U1408C-10H-6,19-21	A. (prae-)topilensis	342	U1408	C	10	H	6	19	21	85.99	98.21	40.9249	2018-07-15	0.01654	1000	1.649	1.746	<0.003222	<0.0016181	3.332	3.886	3.809	1000	1005	1.457	0.01876	0.000132	1	High Fe
R582	342-U1408C-7H-3,100-102	Gk. index	342	U1408	C	7	H	3	100	102	53.8	56.79	39.7067	2018-07-15	0.001955	1000	0.4137	0.1572	<0.003096	<0.0015548	3.328	2.725	2.643	1000	1015	1.581	0.00208	2.909e-05	0		2.725	18.9386
R606	342-U1408C-7H-4,22-24	Gk. index	342	U1408	C	7	H	4	22	24	54.52	57.51	39.7304	2018-07-15	0.0045874	1000	0.3761	0.2241	<0.0031007	<0.0015572	3.369	2.721	2.634	1000	1003	1.568	0.0019	3.312e-05	0		2.721	18.9141
R618	342-U1408C-7H-4,58-60	Gk. index	342	U1408	C	7	H	4	58	60	54.88	57.87	39.7422	2018-07-15	0.0042484	1000	0.1959	0.1037	<0.0029508	<0.0014819	3.333	2.546	2.459	1000	1001	1.52	0.002483	4.08e-06	1
R642	342-U1408C-7H-4,130-132	Gk. index	342	U1408	C	7	H	4	130	132	55.6	58.59	39.7659	2018-07-15	0.0040645	1000	0.2579	0.1694	<0.0029194	<0.0014661	3.288	2.568	2.485	1000	1003	1.579	0.001816	1.219e-05	0		2.568	17.9496
R652	342-U1408C-7H-5,10-12	Gk. index	342	U1408	C	7	H	5	10	12	55.9	58.89	39.7758	2018-07-15	0.0040647	1000	0.2975	0.1447	<0.0028512	<0.0014319	3.265	2.598	2.515	1000	1005	1.563	0.002538	3.361e-05	0		2.598	18.1431
R664	342-U1408C-7H-5,46-48	Gk. index	342	U1408	C	7	H	5	46	48	56.26	59.25	39.7876	2018-07-15	0.0040988	1000	0.3398	0.165	<0.0028918	<0.0014523	3.336	2.702	2.615	1000	1005	1.519	0.001929	2.014e-05	0		2.702	18.7973
R680	342-U1408C-7H-5,94-96	Gk. index	342	U1408	C	7	H	5	94	96	56.74	59.73	39.8034	2018-07-15	0.0041504	1000	0.369	0.1862	<0.0028763	<0.0014445	3.307	2.84	2.754	1000	1006	1.556	0.003481	2.851e-05	0		2.84	19.6275
R688	342-U1408C-7H-5,118-120	Gk. index	342	U1408	C	7	H	5	118	120	56.98	59.97	39.8113	2018-07-15	0.004721	1000	0.428	0.1997	<0.0030164	<0.0015148	3.514	2.816	2.733	1000	1016	1.57	0.004073	3.105e-05	0		2.816	19.4861
R704	342-U1408C-7H-6,16-18	Gk. index	342	U1408	C	7	H	6	16	18	57.46	60.45	39.8271	2018-07-15	0.015	1000	0.3156	0.1315	<0.0030478	<0.0015306	3.478	3.01	2.929	1000	1015	1.616	0.002098	1.368e-05	0		3.01	20.5964
R716	342-U1408C-7H-6,52-54	Gk. index	342	U1408	C	7	H	6	52	54	57.82	60.81	39.8389	2018-07-15	0.0049586	1000	0.4013	0.1761	<0.0030873	<0.0015504	3.232	2.987	2.907	1000	1016	1.584	0.002871	3.837e-05	0		2.987	20.4686
R728	342-U1408C-7H-6,88-90	Gk. index	342	U1408	C	7	H	6	88	90	58.18	61.17	39.8508	2018-07-15	0.0046476	1000	0.2537	0.113	<0.0033106	<0.0016626	3.259	2.638	2.553	1000	1004	1.583	0.001991	1.279e-05	0		2.638	18.3978
R306	342-U1408B-8H-2,37-39	Gk. index	342	U1408	B	8	H	2	37	39	59.07	61.4617	39.8604	2018-07-15	0.0044041	1000	0.3052	0.1391	<0.003028	<0.0015207	3.349	2.798	2.715	1000	1004	1.554	0.001891	1.607e-05	0		2.798	19.3792
R310	342-U1408B-8H-2,49-51	Gk. index	342	U1408	B	8	H	2	49	51	59.19	61.58	39.8643	2018-07-15	0.0052059	1000	0.3539	0.1225	<0.0032249	<0.0016196	3.256	3.119	3.038	1000	1015	1.576	0.003199	1.045e-05	0		3.119	21.1893
R322	342-U1408B-8H-2,85-87	Gk. index	342	U1408	B	8	H	2	85	87	59.55	61.94	39.8761	2018-07-15	0.0046395	1000	0.2403	0.1192	<0.0032615	<0.0016379	3.205	2.596	2.509	1000	1004	1.554	0.00162	5.11e-06	0		2.596	18.1303
R330	342-U1408B-8H-2,109-111	Gk. index	342	U1408	B	8	H	2	109	111	59.79	62.18	39.884	2018-07-15	0.006222	1000	0.282	0.1477	<0.0033732	<0.001694	3.29	2.654	2.572	1000	1004	1.544	0.00167	8.4e-06	0		2.654	18.4986
R334	342-U1408B-8H-2,121-123	Gk. index	342	U1408	B	8	H	2	121	123	59.91	62.3	39.888	2018-07-15	0.0050546	1000	0.168	0.1249	<0.0035727	<0.0017942	3.326	2.741	2.66	1000	1006	1.562	0.001243	8.38e-06	0		2.741	19.0361
R348	342-U1408B-8H-3,13-15	Gk. index	342	U1408	B	8	H	3	13	15	60.33	62.72	39.9018	2018-07-15	0.0047268	1000	0.3268	0.1303	<0.0028856	<0.0014492	3.396	2.969	2.89	1000	1015	1.576	0.003503	2.379e-05	0		2.969	20.3679
R356	342-U1408B-8H-3,37-39	Gk. index	342	U1408	B	8	H	3	37	39	60.57	62.96	39.9097	2018-07-15	0.004983	1000	0.2502	0.1519	<0.0040525	<0.0020352	3.431	2.846	2.765	1000	1007	1.57	0.002033	1.001e-05	0		2.846	19.6627
R378	342-U1408B-8H-3,103-105	Gk. index	342	U1408	B	8	H	3	103	105	61.23	63.62	39.9326	2018-07-15	0.02791	1000	0.2351	0.1584	<0.0026662	<0.001339	3.298	3.038	2.959	1000	1008	1.562	0.00269	2.193e-05	0		3.038	20.7508
R394	342-U1408B-8H-4,1-3	Gk. index	342	U1408	B	8	H	4	1	3	61.71	64.1	39.953	2018-07-15	0.0046662	1000	0.303	0.1523	<0.002959	<0.001486	3.357	2.924	2.832	1000	996.1	1.576	0.003989	4.192e-05	0		2.924	20.1133
CF26	342-U1410C-9H-4,41-43	Gk. index	342	U1410	C	9	H	4	41	43	78.21	64.1586	39.9555	2018-07-15	0.0043444	1000	0.376	0.1175	<0.0027962	<0.0014042	3.377	2.867	2.786	1000	1013	1.566	0.003692	3.861e-05	0		2.867	19.7852
R402	342-U1408B-8H-4,25-27	Gk. index	342	U1408	B	8	H	4	25	27	61.95	64.2941	39.9613	2018-07-15	0.0041851	1000	0.1557	0.08008	<0.0029866	<0.0014999	3.121	2.589	2.504	1000	1010	1.553	0.001471	7.01e-06	0		2.589	18.0853
R415	342-U1408B-8H-4,64-66	Gk. index	342	U1408	B	8	H	4	64	66	62.34	64.5788	39.9734	2018-07-15	0.0047524	1000	0.3041	0.1488	<0.0032068	<0.0016105	3.508	2.825	2.733	1000	996.5	1.54	0.002373	2.046e-05	0		2.825	19.5392
CF29	342-U1410C-9H-4,105-108	Gk. index	342	U1410	C	9	H	4	105	108	78.85	64.8	39.9828	2018-07-15	0.07597	1000	0.3199	0.1717	<0.0029054	<0.0014591	3.309	2.633	2.545	1000	1001	1.527	0.002409	2.329e-05	0		2.633	18.3662
CF32	342-U1410C-9H-5,11-13	Gk. index	342	U1410	C	9	H	5	11	13	79.41	65.36	40.0066	2018-07-15	0.006005	1000	0.2271	0.08346	<0.0030613	<0.0015374	3.538	3.041	2.961	1000	1015	1.62	0.004374	9.32e-06	0		3.041	20.7672
CF33	342-U1410C-9H-5,51-53	Gk. index	342	U1410	C	9	H	5	51	53	79.81	65.8131	40.0259	2018-07-15	0.09447	1000	0.2178	0.04335	<0.0031239	<0.0015688	3.31	2.645	2.559	1000	1016	1.598	0.003963	3.47e-06	0		2.645	18.4419
CF34	342-U1410C-9H-5,55-58	Gk. index	342	U1410	C	9	H	5	55	58	79.85	65.8694	40.0283	2018-07-15	0.1032	1000	0.2429	0.09226	<0.0030555	<0.0015345	4.054	2.736	2.654	1000	1016	1.588	0.004848	2.928e-05	0		2.736	19.0057
CF35	342-U1410C-9H-5,91-93	Gk. index	342	U1410	C	9	H	5	91	93	80.21	66.3764	40.0498	2018-07-15	0.0042529	1000	0.1537	0.0799	<0.003029	<0.0015212	3.352	2.801	2.715	1000	1000	1.554	0.001481	6.5e-06	0		2.801	19.397
CF03	342-U1410B-10H-2,141-143	Gk. index	342	U1410	B	10	H	2	141	143	79.21	66.38	40.05	2018-07-15	0.02058	1000	0.1348	0.1164	<0.0030956	<0.0015546	3.261	2.566	2.477	1000	1001	1.581	0.002085	4.7e-06	0		2.566	17.9366
CF04	342-U1410B-10H-3,5-7.5	Gk. index	342	U1410	B	10	H	3	5	7.5	79.35	66.52	40.0559	2018-07-15	0.0043872	1000	0.2879	0.1168	<0.0030338	<0.0015236	3.309	2.669	2.579	1000	1001	1.529	0.001989	3.996e-05	0		2.669	18.5925
CF07	342-U1410B-10H-3,71-73	Gk. index	342	U1410	B	10	H	3	71	73	80.01	67.18	40.084	2018-07-15	0.00649	1000	0.1789	0.1273	<0.0028676	<0.0014401	3.257	2.619	2.537	1000	1015	1.58	0.001945	6.13e-06	0		2.619	18.2773
CF10	342-U1410B-10H-4,1-3	Gk. index	342	U1410	B	10	H	4	1	3	80.81	67.98	40.1103	2018-07-15	0.0047213	1000	0.403	0.1305	<0.0030082	<0.0015107	3.357	2.98	2.897	1000	1013	1.572	0.004553	2.978e-05	0		2.98	20.4295
CF12	342-U1410B-10H-4,41-43	Gk. index	342	U1410	B	10	H	4	41	43	81.21	68.38	40.1228	2018-07-15	0.0055601	1000	0.1473	0.05986	<0.0034623	<0.0017388	3.198	2.726	2.645	1000	1015	1.637	0.002157	4.39e-06	0		2.726	18.9447
CF13	342-U1410B-10H-4,55-58	Gk. index	342	U1410	B	10	H	4	55	58	81.35	68.52	40.1271	2018-07-15	0.003477	1000	0.315	0.09941	0.002401	0.002401	3.753	2.849	2.769	1000	1012	1.679	0.002032	1.339e-05	0		2.849	19.6802
CF14	342-U1410B-10H-4,81-83	Gk. index	342	U1410	B	10	H	4	81	83	81.61	68.78	40.1353	2018-07-15	0.008451	1000	0.3526	0.1615	0.0153	0.0153	3.301	2.853	2.767	1000	1001	1.602	0.003638	1.916e-05	0		2.853	19.7036
CF16	342-U1410F-10H-4,121-123	Gk. index	342	U1410	F	10	H	4	121	123	82.01	69.18	40.1477	2018-07-15	2.157	1000	0.199	0.1119	<0.0031919	<0.001603	3.408	2.754	2.671	1000	1016	1.603	0.001877	7.99e-06	1
CF17	342-U1410B-10H-5,5-7.5	Gk. index	342	U1410	B	10	H	5	5	7.5	82.35	69.52	40.1583	2018-07-15	0.0046921	1000	0.343	0.116	<0.0029708	<0.0014919	3.545	2.731	2.646	1000	1015	1.623	0.002987	2.234e-05	0		2.731	18.9752
R433	342-U1408B-8H-4,118-120	Gk. index	342	U1408	B	8	H	4	118	120	62.88	71.8252	40.2331	2018-07-15	0.003425	1000	0.3048	0.1496	<0.0031993	<0.0016067	3.51	2.821	2.73	1000	996.8	1.541	0.002389	2.067e-05	0		2.821	19.5156
R462	342-U1408B-8H-5,55-57	Gk. index	342	U1408	B	8	H	5	55	57	63.75	72.78	40.2646	2018-07-15	0.01238	1000	0.2322	0.1118	<0.0030059	<0.0015096	3.33	3.192	3.106	1000	996	1.584	0.004762	7.45e-06	0		3.192	21.5749
R476	342-U1408B-8H-5,97-99	Gk. index	342	U1408	B	8	H	5	97	99	64.17	73.2	40.2785	2018-07-15	0.002538	1000	0.2208	0.1096	<0.0032233	<0.0016188	3.16	2.723	2.641	1000	1010	1.566	0.002343	4.48e-06	0		2.723	18.9263
R488	342-U1408B-8H-5,133-135	Gk. index	342	U1408	B	8	H	5	133	135	64.53	73.56	40.2904	2018-07-15	0.02967	1000	0.5535	0.5381	<0.0028176	<0.001415	3.216	2.972	2.894	1000	1009	1.584	0.00428	5.82e-06	1
R744	342-U1408C-8H-4,43-45	Gk. index	342	U1408	C	8	H	4	43	45	64.24	74.4713	40.3205	2018-07-15	0.005018	1000	0.1885	0.0938	<0.0029488	<0.0014809	3.105	2.763	2.678	1000	1005	1.56	0.001583	4.72e-06	0		2.763	19.1694
R522	342-U1408B-8H-6,85-87	Gk. index	342	U1408	B	8	H	6	85	87	65.55	74.5828	40.3242	2018-07-15	0.01909	1000	0.1876	0.09547	<0.0027736	<0.0013929	3.081	2.489	2.402	1000	1006	1.546	0.001781	3.66e-06	0		2.489	17.4288
R760	342-U1408C-8H-4,91-93	Gk. index	342	U1408	C	8	H	4	91	93	64.72	74.95	40.3363	2018-07-15	0.004697	1000	0.2394	0.1639	<0.0029055	<0.0014591	3.236	2.524	2.44	1000	1006	1.548	0.001735	8.15e-06	0		2.524	17.6615
R772	342-U1408C-8H-4,127-129	Gk. index	342	U1408	C	8	H	4	127	129	65.08	75.31	40.3482	2018-07-15	0.003859	1000	0.2495	0.1381	<0.0027507	<0.0013814	3.38	2.835	2.75	1000	1008	1.543	0.001488	8.09e-06	0		2.835	19.5981
R784	342-U1408C-8H-5,13-15	Gk. index	342	U1408	C	8	H	5	13	15	65.44	75.67	40.3601	2018-07-15	0.0036438	1000	0.2646	0.1366	<0.0026115	<0.0013115	3.22	3.022	2.942	1000	1007	1.564	0.001613	1.011e-05	0		3.022	20.6627
R790	342-U1408C-8H-5,31-33	Gk. index	342	U1408	C	8	H	5	31	33	65.62	75.85	40.3661	2018-07-15	0.02207	1000	0.3598	0.1898	<0.0027423	<0.0013772	3.21	2.855	2.772	1000	1007	1.562	0.002959	2.109e-05	0		2.855	19.7153
R801	342-U1408C-8H-5,64-66	Gk. index	342	U1408	C	8	H	5	64	66	65.95	76.18	40.377	2018-07-15	0.003381	1000	0.2396	0.1504	<0.0026502	<0.0013309	3.319	2.842	2.759	1000	1008	1.587	0.00162	8.52e-06	0		2.842	19.6392
R816	342-U1408C-8H-5,109-111	Gk. index	342	U1408	C	8	H	5	109	111	66.4	76.63	40.3919	2018-07-15	0.01232	1000	0.236	0.1001	<0.0031157	<0.0015647	3.031	2.632	2.541	1000	997.3	1.561	0.003089	3.91e-06	0		2.632	18.3598
R823	342-U1408C-8H-5,130-132	Gk. index	342	U1408	C	8	H	5	130	132	66.61	76.84	40.3988	2018-07-15	0.0038503	1000	0.2402	0.129	<0.0026753	<0.0013435	3.356	2.895	2.812	1000	1007	1.601	0.001999	6.39e-06	0		2.895	19.9472
R833	342-U1408C-8H-6,10-12	Gk. index	342	U1408	C	8	H	6	10	12	66.91	77.14	40.4057	2018-07-15	0.0048122	1000	0.2252	0.1226	<0.0031405	<0.0015772	3.394	3.091	3.004	1000	999.7	1.583	0.001609	6.24e-06	0		3.091	21.039
R845	342-U1408C-8H-6,46-48	Gk. index	342	U1408	C	8	H	6	46	48	67.27	77.5	40.413	2018-07-15	0.0043963	1000	0.2952	0.1082	<0.0030623	<0.0015379	3.032	2.71	2.625	1000	1003	1.584	0.002372	5.57e-06	0		2.71	18.8466
R856	342-U1408C-8H-6,79-81	Gk. index	342	U1408	C	8	H	6	79	81	67.6	77.83	40.4198	2018-07-15	0.007573	1000	0.2522	0.1892	<0.0031219	<0.0015678	3.098	2.793	2.708	1000	1006	1.589	0.001913	4.68e-06	0		2.793	19.3494
R002	342-U1408A-8H-2,46-48	Gk. index	342	U1408	A	8	H	2	46	48	63.26	78.1914	40.4272	2018-07-15	0.02449	1000	0.2364	0.1243	<0.0027489	<0.0013805	3.122	2.853	2.774	1000	1010	1.584	0.001882	7.64e-06	0		2.853	19.7036
R006	342-U1408A-8H-2,58-60	Gk. index	342	U1408	A	8	H	2	58	60	63.38	78.3	40.4294	2018-07-15	0.0044518	1000	0.2711	0.091	<0.0029545	<0.0014837	3.27	2.626	2.545	1000	1005	1.559	0.005198	1.505e-05	0		2.626	18.3218
R014	342-U1408A-8H-2,82-84	Gk. index	342	U1408	A	8	H	2	82	84	63.62	78.54	40.4343	2018-07-15	0.004739	1000	0.2411	0.1485	<0.0032218	<0.001618	3.156	2.826	2.742	1000	1006	1.571	0.003209	6.72e-06	0		2.826	19.5451
R026	342-U1408A-8H-2,118-120	Gk. index	342	U1408	A	8	H	2	118	120	63.98	78.9	40.4416	2018-07-15	0.04458	1000	0.2223	0.1302	<0.0029993	<0.0015063	3.222	2.585	2.5	1000	1007	1.57	0.004396	4.54e-06	0		2.585	18.0595
R034	342-U1408A-8H-2,142-144	Gk. index	342	U1408	A	8	H	2	142	144	64.22	79.14	40.4465	2018-07-15	0.0041819	1000	0.2571	0.08987	<0.0028419	<0.0014272	3.253	2.831	2.749	1000	1007	1.566	0.001715	4.88e-06	0		2.831	19.5746
R042	342-U1408A-8H-3,16-18	Gk. index	342	U1408	A	8	H	3	16	18	64.46	79.38	40.4514	2018-07-15	0.007232	1000	0.1727	0.1814	<0.0028094	<0.0014109	3.18	2.815	2.734	1000	1006	1.582	0.00164	3.43e-06	0		2.815	19.4801
CF47	342-U1410C-10H-2,141-143	Gk. index	342	U1410	C	10	H	2	141	143	85.71	82.7857	40.521	2018-07-15	0.03331	1000	0.1839	0.06708	<0.0039112	<0.0019642	3.19	2.625	2.544	1000	1015	1.617	0.002344	4.5e-06	0		2.625	18.3154

## Sheet: Supplementary_Data_4_TEX_UK
Supplementary Data 4 - UK37, GDGT and TEX86 data
Utrecht lab LC code	Sample ID	IODP Sample ID	Expedition	Site	Hole	Core	Type	Section	Top depth (cm)	Bot depth (cm)	Top_depth (CCSF-A)	Inter-site Mapped Depth (CCSF-X)	Age (De Vleeschouwer 2022)	Uk37 at saturation	1302 GDGT-0	1300 GDGT-1	1298 GDGT-2	1296 GDGT-3	1292 Cren	1292 Cren'	TEX86	GDGT-2 / Cren	outlier GDGT-2 / Cren (yes=1, no=0)	GDGT-0 / Cren	outlier GDGT-0 / Cren (yes=1, no=0)	GDGT-2 / GDGT-3	outlier GDGT-2 / 3 (yes=1, no=0)	MI	outlier MI (yes=1, no=0)	Cren' / (Cren + Cren')	outlier Cren' (yes=1, no=0)	RI	Delta RI (absolute value)	outlier |Delta RI| (yes-1, no=0)	BIT	outlier (all indices)	SST (Kim et al. 2010)	SST (O'Brien et al. 2017)
LC15060000167	1408-MC3	342-U1408B-7H-3,107-110	342	U1408	B	7	H	3	107	110	52.17	52.85	39.5771		0.293518	0.0629415	0.0918223	0.0257416	0.46382	0.0621566	0.740621	0.19797	0	0.632826	0	3.56707	0	0.255499	0	0.118174	0	2.58851	0.2523	0	0.702537	0	29.6804	32.3895
LC16020000196	1408-MC22	342-U1408C-7H-3,7-10	342	U1408	C	7	H	3	7	10	55.22	55.865	39.6763		0.304248	0.0619977	0.086682	0.0290853	0.455415	0.0625718	0.742038	0.190336	0	0.668067	0	2.98026	0	0.255501	0	0.120798	0	2.5541	0.292593	0	0.570475	0	29.7372	32.4728
LC15060000168	1408-MC4	342-U1408C-7H-4,124-127	342	U1408	C	7	H	4	124	127	57.89	58.53	39.7639		0.257639	0.0629119	0.0900739	0.0257639	0.497304	0.0663072	0.743276	0.181124	0	0.518072	0	3.49612	0	0.240786	0	0.117647	0	2.75761	0.0942317	0	0.618209	0	29.7867	32.5457
LC16020000197	1408-MC23	342-U1408C-7H-6,62-65	342	U1408	C	7	H	6	62	65	60.27	60.91	39.8422		0.285455	0.0589754	0.0900335	0.0267309	0.467616	0.0711893	0.761164	0.192537	0	0.610448	0	3.36815	0	0.245946	0	0.132124	0	2.66348	0.263938	0	0.633248	0	30.4931	33.5979
LC16020000200	1408-MC26	342-U1408B-8H-2,32-35	342	U1408	B	8	H	2	32	35	60.77	61.41	39.8587		0.276526	0.0681844	0.0909125	0.0283723	0.473503	0.0625024	0.727231	0.192	0	0.584	0	3.20427	0	0.259124	0	0.116608	0	2.64437	0.1415	0	0.595522	0	29.1384	31.6018
LC15060000169	1408-MC5	342-U1408B-8H-3,32-35	342	U1408	B	8	H	3	32	35	62.27	62.91	39.908		0.353012	0.062022	0.100727	0.0281664	0.403376	0.0526954	0.745406	0.249711	1	0.875145	0	3.57616	0	0.295084	0	0.115542	0	2.29303	0.567701	1	0.631837	1	29.8717	32.6709
LC15060000170	1408-MC6	342-U1408B-8H-4,92-95	342	U1408	B	8	H	4	92	95	64.37	64.7859	39.9822		0.330493	0.0530035	0.0877157	0.0255664	0.4365	0.0667221	0.772525	0.200952	1	0.757143	0	3.43089	0	0.24837	0	0.13259	0	2.48339	0.493127	1	0.620246	1	30.9332	34.2661
LC1610000048	1410-MC5	342-U1410B-10H-2,105-107.5	342	U1410	B	10	H	2	105	107.5	78.85	66.02	40.0347	1	0.239932	0.0630618	0.0941326	0.0303631	0.503928	0.0685823	0.753799	0.186798	0	0.476124	0	3.10023	0	0.246764	0	0.119792	0	2.63246	0.263585	0	0.614406	0	30.2043	33.1647
LC1610000049	1410-MC6	342-U1410B-10H-3,55-57.5	342	U1410	B	10	H	3	55	57.5	79.85	67.02	40.0772		0.241156	0.0637015	0.0966898	0.0365146	0.493118	0.0688204	0.760274	0.196078	0	0.489043	0	2.64798	0	0.259481	0	0.12247	0	2.61438	0.309226	1	0.622732	1	30.4584	33.5455
LC1610000050	1410-MC7	342-U1410B-10H-4,5-7.5	342	U1410	B	10	H	4	5	7.5	80.85	68.02	40.1115		0.214583	0.0545738	0.0920701	0.027324	0.538313	0.0731363	0.779147	0.171034	0	0.398621	0	3.36957	0	0.221497	0	0.119611	0	2.76648	0.239044	0	0.463301	0	31.1868	34.6557
LC1610000051	1410-MC8	342-U1410B-10H-4,105-107.5	342	U1410	B	10	H	4	105	107.5	81.85	69.02	40.1427		0.42738	0.0600201	0.0868773	0.0230972	0.352647	0.0499778	0.727147	0.246358	1	1.21192	0	3.76138	0	0.296872	0	0.12413	0	1.91357	0.871957	1	0.89245	1	29.135	31.5969
LC1610000052	1410-MC9	342-U1410B-10H-5,55-57.5	342	U1410	B	10	H	5	55	57.5	82.85	70.02	40.1739	1	0.302183	0.0576398	0.0968622	0.0361528	0.442701	0.0644611	0.774064	0.218798	1	0.682589	0	2.67925	0	0.273216	0	0.127102	0	2.38847	0.594761	1	0.779529	1	30.9923	34.3567
LC1610000053	1410-MC10	342-U1410C-10H-1,55-57.5	342	U1410	C	10	H	1	55	57.5	83.35	70.6971	40.1958		0.408801	0.0515558	0.0857961	0.0259081	0.377555	0.0503841	0.758684	0.227241	1	1.08276	0	3.31156	0	0.276151	0	0.117737	0	2.01263	0.90418	1	0.645996	1	30.3962	33.452
LC1610000054	1410-MC11	342-U1410C-10H-2,5-7.5	342	U1410	C	10	H	2	5	7.5	84.35	71.68	40.2283		0.443372	0.050174	0.0656639	0.0191941	0.378269	0.043327	0.718691	0.173591	0	1.17211	0	3.42105	0	0.242589	0	0.102769	0	1.92547	0.825975	1	0.541684	1	28.7875	31.0995
LC16020000195	1408-MC21	342-U1408B-8H-5,2-5	342	U1408	B	8	H	5	2	5	64.97	72.25	40.2471		0.272648	0.0551987	0.0859762	0.0321825	0.478389	0.0756055	0.778285	0.17972	0	0.56993	0	2.67152	0	0.238341	0	0.136473	0	2.74675	0.254989	0	0.748695	0	31.1539	34.605
LC16020000201	1408-MC27	342-U1408C-8H-4,32-35	342	U1408	C	8	H	4	32	35	67.08	74.362	40.3169		0.235987	0.0565627	0.0862349	0.0296259	0.514627	0.0769623	0.773192	0.167568	0	0.458559	0	2.9108	0	0.225681	0	0.130094	0	2.90798	0.0714447	0	0.654679	0	30.9589	34.3054
LC15060000171	1408-MC7	342-U1408C-8H-5,2-5	342	U1408	C	8	H	5	2	5	68.28	75.56	40.3565	1	0.233971	0.0600675	0.0949381	0.0305962	0.506187	0.0742407	0.768831	0.187556	0	0.462222	0	3.10294	0	0.242291	0	0.127907	0	2.87699	0.0834711	0	0.62216	0	30.7908	34.0489
LC15060000172	1408-MC8	342-U1408C-8H-6,24-25	342	U1408	C	8	H	6	24	25	70	77.28	40.4085	1	0.215365	0.0591282	0.0912818	0.0297799	0.528701	0.0757445	0.768971	0.172653	0	0.407347	0	3.06522	0	0.229648	0	0.125312	0	2.97403	0.012968	0	0.594297	0	30.7963	34.0571
LC16020000202	1408-MC28	342-U1408C-8H-6,124-127	342	U1408	C	8	H	6	124	127	71	78.28	40.429		0.243723	0.0577277	0.0883587	0.0244459	0.51469	0.0710552	0.761048	0.171674	0	0.473534	0	3.61446	0	0.225489	0	0.121307	0	2.85335	0.0735699	0	0.616166	0	30.4886	33.5911
LC15060000173	1408-MC9	342-U1408A-8H-3,92-95	342	U1408	A	8	H	3	92	95	72.86	80.14	40.467	1	0.262872	0.0625887	0.104314	0.0298757	0.467329	0.0730201	0.768017	0.223214	1	0.5625	0	3.49162	0	0.266953	0	0.135135	0	2.72083	0.236098	0	0.771172	0	30.7594	34.001
LC16020000199	1408-MC25	342-U1408A-8H-4,92-95	342	U1408	A	8	H	4	92	95	74.36	81.64	40.4976		0.274629	0.0629894	0.093257	0.0285147	0.477971	0.0626388	0.745394	0.19511	0	0.574572	0	3.27049	0	0.254712	0	0.115867	0	2.66413	0.196547	0	0.605745	0	29.8712	32.6703
LC1610000045	1410-MC2	342-U1410C-10H-2,105-107	342	U1410	C	10	H	2	105	107	85.35	82.1081	40.5072		0.262633	0.065492	0.0957447	0.0315824	0.479832	0.0647163	0.745697	0.199538	0	0.547344	0	3.03158	0	0.261497	0	0.118844	0	2.52992	0.332026	1	0.654374	1	29.8833	32.6881
LC1610000055	1410-MC12	342-U1410C-10H-3,5-7.5	342	U1410	C	10	H	3	5	7.5	85.85	83.1256	40.528		0.284281	0.0762064	0.0943622	0.030817	0.449116	0.0652174	0.714158	0.210106	1	0.632979	0	3.06202	0	0.281375	0	0.1268	0	2.41472	0.318653	1	0.734046	1	28.5995	30.8328
LC15060000175	1408-MC11	342-U1408C-9H-4,62-65	342	U1408	C	9	H	4	62	65	77.96	85.24	40.5741	1	0.315389	0.0599192	0.0863951	0.0236425	0.449162	0.0654931	0.745512	0.192347	0	0.702172	0	3.65422	0	0.248253	0	0.127256	0	2.52771	0.333466	1	0.588808	1	29.8759	32.6772
LC16020000198	1408-MC24	342-U1408C-9H-5,124-127	342	U1408	C	9	H	5	124	127	80.08	87.36	40.6361		0.268228	0.0583297	0.0901458	0.0229783	0.494918	0.0653999	0.753731	0.182143	0	0.541964	0	3.92308	0	0.2343	0	0.116719	0	2.72708	0.168677	0	0.580021	0	30.2016	33.1607
LC16020000192	1408-MC12	342-U1408A-9H-2,2-5	342	U1408	A	9	H	2	2	5	80.94	89.0659	40.6859		0.313856	0.0621035	0.0894825	0.0210351	0.445186	0.0683361	0.742263	0.201	1	0.705	0	4.25397	0	0.251582	0	0.133073	0	2.53075	0.316881	1	0.805296	1	29.7462	32.4861
LC16020000193	1408-MC13	342-U1408A-9H-3,21-22	342	U1408	A	9	H	3	21	22	82.63	90.7559	40.7353		0.295267	0.0644811	0.0905341	0.0243161	0.46244	0.0629614	0.733871	0.195775	0	0.638498	0	3.72321	0	0.254467	0	0.119835	0	2.58222	0.230739	0	0.7704	0	29.4084	31.9924
LC1610000056	1410-MC13	342-U1410C-10H-3,105-107.5	342	U1410	C	10	H	3	105	107.5	86.85	91.694	40.7628	1	0.358076	0.064133	0.0961995	0.0224466	0.404988	0.0541568	0.729323	0.237537	1	0.884164	0	4.28571	0	0.284736	0	0.117951	0	2.16045	0.633919	1	0.83339	1	29.2237	31.7249
LC1610000057	1410-MC14	342-U1410C-10H-4,55-57.5	342	U1410	C	10	H	4	55	57.5	87.85	92.766	40.7941		0.258765	0.0627713	0.0946578	0.024207	0.494157	0.0654424	0.745946	0.191554	0	0.523649	0	3.91034	0	0.245045	0	0.116945	0	2.56311	0.299882	0	0.609566	0	29.8932	32.7027
LC15060000178	1408-MC14	342-U1408C-10H-3,107-110	342	U1408	C	10	H	3	107	110	86.54	94.58	40.8387		0.262834	0.0692691	0.0951641	0.019227	0.485531	0.0679744	0.724723	0.196	0	0.541333	0	4.94949	0	0.249144	0	0.122807	0	2.71574	0.0599649	0	0.621174	0	29.0358	31.4543
LC1610000059	1410-MC16	342-U1410B-11H-3,55-57.5	342	U1410	B	11	H	3	55	57.5	89.35	96.079	40.8743		0.258734	0.063441	0.0991083	0.0260196	0.485309	0.0673878	0.752142	0.204217	1	0.533133	0	3.80899	0	0.254388	0	0.121925	0	2.5505	0.338527	1	0.702802	1	30.1389	33.0672
LC1610000044	1410-MC1	342-U1410B-11H-3,105-107	342	U1410	B	11	H	3	105	107	89.85	96.5563	40.8856		0.257148	0.062219	0.0900917	0.0231973	0.49991	0.0674339	0.743893	0.180216	0	0.514388	0	3.88372	0	0.236262	0	0.118859	0	2.58137	0.273045	0	0.608329	0	29.8113	32.582
LC1610000060	1410-MC17	342-U1410B-11H-4,5-7.5	342	U1410	B	11	H	4	5	7.5	90.35	97.027	40.8968		0.262711	0.0660274	0.0933973	0.0259714	0.48147	0.0704225	0.741898	0.193983	0	0.545643	0	3.59615	0	0.251456	0	0.127602	0	2.53831	0.307799	1	0.638816	1	29.7315	32.4646
LC1610000061	1410-MC18	342-U1410C-11H-1,105-107.5	342	U1410	C	11	H	1	105	107.5	90.85	98.6362	40.935		0.252381	0.0633333	0.0907143	0.0258333	0.496429	0.0713095	0.747867	0.182734	0	0.508393	0	3.51152	0	0.240605	0	0.125603	0	2.59321	0.277822	0	0.684807	0	29.9696	32.8157
LC16020000194	1408-MC15	342-U1408B-11H-5,7-10	342	U1408	B	11	H	5	7	10	91.04	99.13	40.9468		0.514625	0.0530753	0.0762407	0.0178139	0.292501	0.0457444	0.724819	0.260652	1	1.7594	0	4.27984	0	0.303126	1	0.135241	0	1.68807	1.08802	1	0.920184	1	29.0397	31.46
LC1610000062	1410-MC19	342-U1410C-11H-3,5-7.5	342	U1410	C	11	H	3	5	7.5	92.81	100.793	40.9863		0.25718	0.0651399	0.0922658	0.0278769	0.489018	0.0685189	0.743343	0.188676	0	0.525912	0	3.30976	0	0.249431	0	0.122896	0	2.56345	0.288672	0	0.607444	0	29.7894	32.5496
LC1610000047	1410-MC4	342-U1410C-11H-4,5-7.5	342	U1410	C	11	H	4	5	7.5	94.31	102.636	41.0301		0.305854	0.0607002	0.0922266	0.0222097	0.45831	0.0607002	0.742618	0.201232	1	0.667351	0	4.15254	0	0.252305	0	0.116954	0	2.38782	0.461279	1	0.690046	1	29.7603	32.5069
LC15060000180	1408-MC16	342-U1408A-10H-5,7-10	342	U1408	A	10	H	5	7	10	95.54	102.771	41.0333		0.400138	0.0637719	0.0909688	0.0221639	0.365751	0.0572072	0.7276	0.248718	1	1.09402	0	4.10437	0	0.294909	0	0.135255	0	2.12496	0.662402	1	0.860132	1	29.1535	31.6236
LC1610000063	1410-MC20	342-U1410C-11H-4,55-57.5	342	U1410	C	11	H	4	55	57.5	94.81	103.011	41.039	1	0.295457	0.0599046	0.0848422	0.0247208	0.466226	0.0688496	0.748635	0.181977	0	0.633721	0	3.43202	0	0.240536	0	0.128673	0	2.44405	0.430207	1	0.687386	1	30.0001	32.8609
LC1610000064	1410-MC21	342-U1410C-11H-5,5-7.5	342	U1410	C	11	H	5	5	7.5	95.81	104.19	41.067		0.253575	0.0601109	0.0951269	0.0239276	0.493143	0.0741173	0.762673	0.192899	0	0.514201	0	3.97561	0	0.240031	0	0.130658	0	2.59119	0.342698	1	0.756873	1	30.5519	33.6866
LC1610000065	1410-MC22	342-U1410A-11H-3,5-7.5	342	U1410	A	11	H	3	5	7.5	97.05	105.533	41.0989		0.352018	0.0607623	0.088565	0.0226457	0.414798	0.0612108	0.739423	0.213514	1	0.848649	0	3.91089	0	0.265398	0	0.128592	0	2.20987	0.625977	1	0.800302	1	29.6323	32.319
LC1610000066	1410-MC23	342-U1410A-11H-4,5-7.5	342	U1410	A	11	H	4	5	7.5	98.55	107.05	41.1415		0.429248	0.0601134	0.0801821	0.0265725	0.353991	0.0498932	0.722675	0.226509	1	1.2126	0	3.01748	0	0.292365	0	0.123533	0	1.91573	0.851709	1	0.930828	1	28.9517	31.3338
LC1610000046	1410-MC3	342-U1410A-11H-4,105-107.5	342	U1410	A	11	H	4	105	107.5	99.55	108.05	41.1715		0.289446	0.0584186	0.0859513	0.0252383	0.480056	0.0608895	0.746554	0.179044	0	0.602941	0	3.40559	0	0.238698	0	0.112561	0	2.46982	0.395713	1	0.614731	1	29.9174	32.7385
LC1610000067	1410-MC24	342-U1410A-11H-5,5-7.5	342	U1410	A	11	H	5	5	7.5	100.05	108.55	41.1865		0.247795	0.0633137	0.0914532	0.0263545	0.50084	0.0702436	0.74812	0.1826	0	0.494759	0	3.47012	0	0.240787	0	0.123001	0	2.60962	0.26248	0	0.692516	0	29.9796	32.8306
LC15060000181	1408-MC17	342-U1408B-12H-4,57-60	342	U1408	B	12	H	4	57	60	99.84	116.89	41.4661		0.340077	0.0615626	0.0941751	0.0294733	0.415068	0.0596442	0.748575	0.226891	1	0.819328	0	3.19527	0	0.280655	0	0.125643	0	2.37863	0.495383	1	0.871657	1	29.9977	32.8574
LC15060000182	1408-MC18	342-U1408C-12H-3,57-60	342	U1408	C	12	H	3	57	60	104.24	120.893	41.6158		0.668279	0.0428335	0.0622454	0.0180117	0.185209	0.0234216	0.707646	0.336082	1	3.60825	1	3.45583	0	0.371067	1	0.112264	0	1.08042	1.62722	1	0.952567	1	28.3274	30.4497
LC15060000183	1408-MC19	342-U1408A-11H-5,57-60	342	U1408	A	11	H	5	57	60	108.64	128.27	41.9299		0.364433	0.0698726	0.100562	0.027127	0.382244	0.0557611	0.724175	0.263082	1	0.953405	0	3.70707	0	0.310843	1	0.127307	0	2.22831	0.545182	1	0.67215	1	29.0133	31.4221
LC15060000184	1408-MC20	342-U1408C-13H-4,39-41.5	342	U1408	C	13	H	4	39	41.5	112.81	132.35	42.1134		0.22407	0.0601082	0.0955052	0.02224	0.524277	0.0737995	0.761146	0.182166	0	0.427389	0	4.29429	0	0.229213	0	0.123395	0	2.92596	0.00137746	0	0.622242	0	30.4924	33.5969
LC15060000165	1408-MC1	342-U1408C-6H-3,57-60	342	U1408	C	6	H	3	57	60	44.87				0.291221	0.0614212	0.0875428	0.0243214	0.469484	0.0660101	0.743325	0.186466	0	0.620301	0	3.59942	0	0.244484	0	0.12327	0	2.62466	0.227389	0	0.689143	0	29.7886	32.5485
LC15060000166	1408-MC2	342-U1408C-6H-5,57-60	342	U1408	C	6	H	5	57	60	47.89				0.604373	0.0402565	0.0507673	0.0154509	0.254362	0.0347908	0.71503	0.199587	0	2.37603	1	3.28571	0	0.269129	0	0.12032	0	1.39315	1.34368	1	0.770377	1	28.6358	30.8841
LC15060000174	1408-MC10	342-U1408C-9H-3,21-23	342	U1408	C	9	H	3	21	23	76.05			1	0.24033	0.0611124	0.0904097	0.0283818	0.508125	0.0716411	0.757052	0.177928	0	0.472973	0	3.18548	0	0.236818	0	0.123569	0	2.85029	0.0595646	0	0.517129	0	30.3322	33.3346
LC1610000058	1410-MC15	342-U1410B-11H-2,55-57.5	342	U1410	B	11	H	2	55	57.5	87.85				0.231396	0.0560961	0.0972916	0.0187571	0.521518	0.0749408	0.772969	0.186555	0	0.443697	0	5.18692	1	0.223971	0	0.125643	0	2.69279	0.285665	0	0.531975	1	30.9503	34.2923
